# Supplementary material for: CausalR: extracting mechanistic sense from genome scale data
Source: Bioinformatics. 2017 Jun 29;33(22):3670–2. doi: 10.1093/bioinformatics/btx425 (PMC5870775; doi:10.1093/bioinformatics/btx425)
Supplement: Supplementary Test Data [file test_data_btx425.zip]

Archive with 7 entries (6 files):
- test_data/
- test_data/causalNetwork.sif
- test_data/exampleRegulatorPrediction.R
- test_data/figure1script.R
- test_data/IL1B_1hr_signature.txt
- test_data/IL1B_2hr_signature.txt
- test_data/IL1B_8hr_signature.txt
