# Supplementary material for: CausalR: extracting mechanistic sense from genome scale data
Source: Bioinformatics. 2017 Jun 29;33(22):3670–2. doi: 10.1093/bioinformatics/btx425 (PMC5870775; doi:10.1093/bioinformatics/btx425)
Supplement: Supplementary Test Data [file test_data_btx425.zip › test_data/causalNetwork.sif]

A2M	Inhibits	F2
A2M	Inhibits	FGF1
A2M	Inhibits	FGF2
A2M	Inhibits	FGF4
A2M	Inhibits	NGF
A2M	Inhibits	NTRK1
A2M	Inhibits	TGFB1
AATF	Activates	CDKN1A
AATF	Inhibits	DAPK3
ABAT	Activates	AKT1
ABCE1	Inhibits	RNASEL
ABI1	Activates	ABL1
ABL1	Activates	ABI1
ABL1	Activates	ABL1
ABL1	Inhibits	ABL1
ABL1	Inhibits	BCAR1
ABL1	Activates	CAT
ABL1	Inhibits	CBL
ABL1	Activates	CDK5
ABL1	Inhibits	CEBPA
ABL1	Inhibits	CRK
ABL1	Inhibits	EGFR
ABL1	Activates	GPX1
ABL1	Activates	HNRNPK
ABL1	Activates	MAPK1
ABL1	Activates	MAPK3
ABL1	Activates	PCBP2
ABL1	Activates	PRKCD
ABL1	Activates	WASF2
ABL1	Inhibits	WRN
ABR	Activates	CDC42
ABR	Activates	RAC1
ABR	Activates	RAC2
ACE	Activates	AGT
ACE	Activates	F3
ACE	Inhibits	LYZ
ACP1	Activates	MAPK1
ACP1	Activates	MAPK3
ACVR1	Activates	SMAD1
ACVR1	Activates	SMAD5
ACVR1	Activates	SMAD9
ACVR1B	Inhibits	CEBPB
ACVR1B	Activates	SMAD2
ACVR1B	Activates	TGFB1
ACVR1C	Activates	CASP3
ACVR1C	Activates	MAPK14
ACVR1C	Activates	MAPK8
ACVR1C	Activates	SMAD3
ACVR2A	Activates	SMAD2
ACVRL1	Activates	NR1H2
ACVRL1	Activates	SMAD1
ACVRL1	Activates	SMAD5
ADA	Inhibits	ADORA2A
ADAM10	Activates	HBEGF
ADAM17	Activates	AREG
ADAM17	Activates	ELANE
ADAM17	Activates	TGFA
ADAM17	Activates	TNF
ADAM9	Activates	ITGB1
ADAM9	Activates	SLC3A2
ADAM9	Activates	SLC7A5
ADAMTS1	Inhibits	VEGFA
ADAP1	Activates	EGFR
ADIPOQ	Activates	ADIPOR2
ADIPOQ	Activates	MAP3K14
ADIPOQ	Activates	TNF
ADIPOQ	Inhibits	TNF
ADIPOR2	Activates	PPARA
ADK	Inhibits	ADORA2A
ADORA1	Activates	MAPK14
ADORA1	Activates	NOS3
ADORA2A	Activates	ADRBK1
ADORA2A	Inhibits	ALOX5
ADORA2A	Activates	GNAL
ADORA2A	Activates	HRAS
ADORA2A	Activates	MAPK3
ADORA2A	Activates	MAPK8
ADORA2B	Activates	GNA15
ADORA2B	Activates	GNAQ
ADORA2B	Activates	GNAS
ADORA2B	Activates	MAP2K1
ADORA2B	Activates	MAPK3
ADORA2B	Activates	MAPK8
ADORA2B	Activates	NOS3
ADORA3	Activates	GNAQ
ADORA3	Activates	MAPK3
ADORA3	Activates	RHOA
ADRA1A	Activates	PROS1
ADRA1B	Activates	PROS1
ADRA2A	Activates	MAPK1
ADRA2B	Activates	MAPK1
ADRA2B	Activates	MAPK14
ADRA2B	Activates	MAPK3
ADRA2C	Activates	MAPK3
ADRB1	Activates	CREM
ADRB1	Activates	GNAS
ADRB1	Activates	KCNH2
ADRB1	Activates	LIPE
ADRB2	Activates	ADRB2
ADRB2	Inhibits	ADRB2
ADRB2	Inhibits	ADRBK1
ADRB2	Activates	AP2B1
ADRB2	Activates	ARRB2
ADRB2	Activates	CEBPA
ADRB2	Activates	GNAQ
ADRB2	Activates	GNAS
ADRB2	Activates	IL6
ADRB2	Activates	KCNH2
ADRB2	Activates	LIPE
ADRB2	Activates	MAPK1
ADRB2	Activates	MAPK3
ADRB2	Activates	NFKBIA
ADRB2	Activates	NR3C1
ADRB2	Activates	PLCE1
ADRB2	Activates	RAP2B
ADRB2	Inhibits	RETN
ADRB2	Activates	TNF
ADRB3	Activates	LIPE
ADRBK1	Inhibits	ADORA2A
ADRBK1	Inhibits	ADRB1
ADRBK1	Inhibits	ADRB2
ADRBK1	Inhibits	HRH1
ADRBK1	Inhibits	HRH2
ADRBK1	Inhibits	TACR1
ADRBK1	Inhibits	TSHR
ADRBK2	Inhibits	ADRB2
ADRBK2	Inhibits	HRH2
ADRBK2	Inhibits	PDGFRB
ADRBK2	Inhibits	TSHR
AES	Inhibits	AR
AES	Inhibits	RELA
AFAP1L2	Activates	SRC
AGER	Activates	AGER
AGER	Activates	MAPK1
AGER	Activates	MAPK9
AGER	Activates	SERPINE1
AGRN	Activates	MUSK
AGTR1	Activates	AQP1
AGTR1	Activates	CCNA2
AGTR1	Activates	CCR2
AGTR1	Activates	CD40
AGTR1	Activates	CDK2
AGTR1	Activates	FN1
AGTR1	Inhibits	GJA4
AGTR1	Activates	GNA11
AGTR1	Activates	GNA12
AGTR1	Activates	GNA13
AGTR1	Activates	GNAQ
AGTR1	Activates	ICAM1
AGTR1	Activates	ITGAX
AGTR1	Activates	MAPK1
AGTR1	Activates	MAPK10
AGTR1	Activates	MIF
AGTR1	Activates	OLR1
AGTR1	Activates	PDGFA
AGTR1	Activates	PRKCZ
AGTR1	Inhibits	REN
AGTR1	Activates	TGFB1
AGTR1	Activates	TNF
AHR	Activates	AHR
AHR	Activates	EGFR
AHRR	Inhibits	AHR
AHRR	Inhibits	ESR1
AHSG	Inhibits	INSR
AHSG	Activates	TGFB1
AIF1	Activates	RAC1
AIFM1	Activates	PARP1
AIP	Activates	BIRC5
AKAP1	Inhibits	EGFR
AKAP11	Inhibits	GSK3B
AKR1B1	Activates	MAPK14
AKR1B1	Activates	MAPK8
AKR1B1	Activates	TNF
AKR1C1	Inhibits	PGR
AKR1C2	Inhibits	AR
AKT1	Activates	AKT1
AKT1	Inhibits	AR
AKT1	Inhibits	BAD
AKT1	Activates	CREB1
AKT1	Inhibits	CREB1
AKT1	Activates	E2F1
AKT1	Activates	EGF
AKT1	Inhibits	FOXO1
AKT1	Inhibits	FOXO3
AKT1	Activates	GSK3A
AKT1	Inhibits	GSK3A
AKT1	Activates	HMOX1
AKT1	Inhibits	IL18
AKT1	Inhibits	IRAK1
AKT1	Activates	ITGA1
AKT1	Inhibits	MAP3K5
AKT1	Activates	NEUROG3
AKT1	Activates	NOS3
AKT1	Inhibits	PAWR
AKT1	Activates	PECAM1
AKT1	Inhibits	RAF1
AKT1	Activates	RELA
AKT1	Activates	RPS6KB2
AKT1	Activates	SCAP
AKT1	Activates	SLC2A3
AKT1	Inhibits	SMAD3
AKT1	Activates	SP1
AKT1	Activates	SREBF1
AKT1	Activates	SREBF2
AKT1	Activates	TERT
AKT1	Activates	TGFB1
AKT1	Activates	TOPBP1
AKT1	Inhibits	TP53
AKT1	Inhibits	TP73
AKT1	Inhibits	TSC1
AKT1	Inhibits	TSC2
AKT1S1	Activates	IRS1
AKT1S1	Inhibits	RPS6KB1
AKT2	Activates	AKT2
AKT2	Inhibits	AKT2
AKT2	Activates	ESR1
AKT2	Activates	EZR
AKT2	Inhibits	FOXO1
AKT2	Inhibits	GSK3A
AKT2	Inhibits	GSK3B
AKT2	Activates	IGF1R
AKT2	Activates	ITGB1
AKT2	Inhibits	MAP3K5
AKT2	Inhibits	MAPK14
AKT2	Activates	MEF2A
AKT2	Activates	MYOD1
AKT2	Activates	TFRC
AKT2	Activates	TNF
AKT2	Inhibits	TNF
AKT3	Activates	AKT3
AKT3	Inhibits	BAD
AKT3	Activates	FOSL1
AKT3	Activates	TFRC
ALB	Activates	FECH
ALDH1A2	Activates	FN1
ALDH1A2	Activates	TGFB1
ALOX15	Inhibits	TXNRD1
ALOX5	Inhibits	PPARA
ALOX5	Inhibits	PPARG
ALOX5	Activates	TNF
ALOX5	Activates	TP53
ALS2	Activates	RAC1
AMBP	Inhibits	ELANE
AMBP	Inhibits	IL1A
AMBP	Inhibits	LCP1
AMBP	Inhibits	PRSS1
ANAPC7	Activates	EP300
ANGPT1	Activates	AKT1
ANGPT1	Activates	SRC
ANGPT2	Activates	ELF2
ANGPT2	Inhibits	ELF2
ANGPT2	Activates	TEK
ANGPT2	Inhibits	TEK
ANGPT2	Activates	TIE1
ANGPT2	Inhibits	TIE1
ANGPTL3	Activates	ITGAV
ANGPTL3	Activates	ITGB3
ANKRD12	Activates	AR
ANKRD12	Inhibits	AR
ANKRD12	Inhibits	NCOA1
ANKRD12	Inhibits	NCOA2
ANKRD12	Inhibits	NCOA3
ANKRD12	Activates	NR3C1
ANKRD12	Inhibits	NR3C1
ANKRD12	Activates	NR3C2
ANKRD12	Inhibits	NR3C2
ANKRD12	Activates	PGR
ANKRD6	Inhibits	CTNNB1
ANKRD6	Inhibits	GSK3B
ANXA1	Activates	PTGS2
ANXA1	Inhibits	PTGS2
ANXA2	Activates	PLAT
ANXA2	Activates	PLG
ANXA3	Activates	HIF1A
ANXA6	Inhibits	EGFR
ANXA7	Activates	LGALS3
APBA2	Inhibits	RELA
APC	Activates	ARHGEF4
APC	Activates	CCL7
APC	Activates	CTNNB1
APC	Inhibits	CTNNB1
APC	Inhibits	MLLT6
APC	Activates	TCF4
APC	Inhibits	TCF4
APEX1	Activates	APEX1
APEX1	Activates	CCNO
APEX1	Activates	EGR1
APEX1	Activates	GLRX2
APEX1	Activates	HIF1A
APEX1	Inhibits	LIG1
APEX1	Activates	PAX5
APEX1	Activates	PAX8
APOA1	Activates	APOA1BP
APOA1	Activates	APOE
APOA1	Activates	PRKACA
APOA2	Activates	F7
APOE	Inhibits	LRP8
APOE	Inhibits	RELN
APOL2	Activates	IFNG
APOL2	Inhibits	IFNG
APP	Activates	BCL2L2
APP	Activates	CREB1
APP	Inhibits	CTNNB1
APP	Activates	LYN
APP	Activates	MAP2K1
APP	Activates	MAPK1
APP	Activates	MAPK3
APP	Activates	MAPK8
APP	Activates	PAK3
APP	Activates	PTK2B
APP	Activates	RPS6KA3
APP	Activates	SYK
APPBP2	Inhibits	AR
APPL1	Activates	AKT2
APPL1	Activates	NTRK1
AR	Activates	ACSL3
AR	Activates	AR
AR	Inhibits	AR
AR	Inhibits	CDKN2A
AR	Activates	CREBBP
AR	Activates	EGF
AR	Inhibits	EGF
AR	Activates	EP300
AR	Activates	FGFBP1
AR	Inhibits	FOXO1
AR	Activates	GLCCI1
AR	Activates	GRIP1
AR	Activates	IL6
AR	Activates	ITGA6
AR	Activates	ITGB4
AR	Activates	NCOA2
AR	Inhibits	NR3C1
AR	Inhibits	PIAS3
ARAF	Activates	MAP2K1
ARAP3	Inhibits	CDC42
ARAP3	Inhibits	RHOA
AREG	Inhibits	BAD
AREG	Inhibits	BAX
AREG	Activates	BSG
AREG	Activates	EGFR
AREG	Activates	IGF1R
AREG	Activates	MUC5AC
AREG	Activates	RPS6KA1
ARF1	Activates	MAPK1
ARF1	Activates	MAPK3
ARF6	Activates	INS
ARF6	Inhibits	KALRN
ARF6	Activates	RAC1
ARHGAP15	Activates	RAC1
ARHGAP15	Inhibits	RAC1
ARHGAP17	Activates	CDC42
ARHGAP17	Activates	RAC1
ARHGAP17	Activates	RHOA
ARHGDIA	Activates	ESR1
ARHGDIB	Inhibits	CDC42
ARHGDIB	Activates	PLCG1
ARHGDIB	Inhibits	RAC1
ARHGDIB	Inhibits	RHOA
ARHGEF1	Activates	RHOA
ARHGEF10	Activates	RHOA
ARHGEF11	Activates	PLXNB2
ARHGEF11	Activates	RHOA
ARHGEF12	Activates	RHOA
ARHGEF7	Activates	CDC42
ARHGEF7	Activates	EGF
ARHGEF7	Activates	RAC1
ARNT	Activates	AHR
ARNT	Activates	ARNT
ARNT	Activates	HIF1A
ARNT	Activates	VEGFA
ARRB1	Inhibits	ADRB1
ARRB1	Inhibits	ADRB2
ARRB1	Inhibits	AGTR1
ARRB1	Activates	CHRNB1
ARRB1	Inhibits	CHRNB1
ARRB1	Activates	EGFR
ARRB1	Activates	GNAS
ARRB1	Activates	IGF1
ARRB1	Activates	LEF1
ARRB1	Activates	MAPK1
ARRB1	Activates	SRC
ARRB1	Inhibits	SRC
ARRB2	Inhibits	ADRB2
ARRB2	Inhibits	ADRB3
ARRB2	Activates	AGTR1
ARRB2	Activates	CCR7
ARRB2	Activates	CXCR4
ARRB2	Inhibits	CXCR4
ARRB2	Inhibits	F2R
ARRB2	Activates	GNAS
ARRB2	Activates	MAP3K5
ARRB2	Activates	NFKBIA
ASB3	Activates	MAPK8
ASB3	Inhibits	TNFRSF1B
ASCL1	Activates	ASCL1
ASCL1	Activates	MEF2A
ATF2	Inhibits	JAK2
ATF3	Inhibits	ATF3
ATF3	Activates	PPP1R15A
ATF4	Activates	CTNNB1
ATF4	Activates	PPP1R15A
ATF5	Activates	ALDOB
ATF5	Activates	ASNS
ATF5	Activates	CCND3
ATF5	Activates	PCK1
ATF5	Inhibits	SH2D1A
ATF6	Activates	ATF6
ATF6	Inhibits	MBTPS1
ATF6	Inhibits	MBTPS2
ATF6	Inhibits	SREBF2
ATM	Activates	ABL1
ATM	Inhibits	ABL1
ATM	Activates	ATR
ATM	Inhibits	BRCA1
ATM	Inhibits	CCNB1
ATM	Inhibits	CDC25C
ATM	Activates	CHEK2
ATM	Activates	CHUK
ATM	Activates	E2F1
ATM	Activates	IFNG
ATM	Inhibits	MDM2
ATM	Inhibits	PLK1
ATM	Activates	TP53
ATM	Inhibits	TP53
ATM	Activates	TP53BP1
ATP2A2	Inhibits	MAPK14
ATP8B1	Activates	ABCB11
ATP8B1	Activates	CFTR
ATP8B1	Activates	FABP6
ATP8B1	Activates	NR0B2
ATP8B1	Activates	NR1H4
ATP8B1	Inhibits	SLC10A2
ATR	Inhibits	RELA
ATR	Activates	TP53
AVP	Activates	AKAP7
AVP	Activates	AQP2
AVP	Activates	AVPR2
AXIN1	Activates	APC
AXIN1	Activates	CTNNB1
AXIN1	Inhibits	CTNNB1
AXIN1	Activates	GSK3B
AXIN1	Activates	TGFB1
AXIN2	Inhibits	CTNNB1
AXIN2	Activates	GSK3B
AXL	Activates	MAP2K1
AXL	Activates	MEF2C
AZGP1	Activates	ADRB3
BACE2	Activates	APP
BACE2	Activates	CASP3
BACH1	Inhibits	FTH1
BACH1	Inhibits	FTL
BACH1	Inhibits	HBB
BACH1	Inhibits	HMOX1
BACH1	Inhibits	NFE2L2
BACH1	Inhibits	NQO1
BACH1	Inhibits	TXNRD1
BAG1	Inhibits	HGF
BAG1	Inhibits	NR3C1
BAG1	Inhibits	PPP1R15A
BARD1	Activates	ATM
BARD1	Inhibits	BRCA1
BARD1	Activates	TP53
BBS1	Activates	NOS2
BCAR1	Inhibits	BCAR3
BCAR1	Activates	MAPK1
BCAR1	Activates	MAPK3
BCAR1	Activates	PTK2
BCAR1	Inhibits	PTPRF
BCAR1	Activates	RAC1
BCAR1	Activates	RALA
BCAR3	Activates	PKN1
BCAR3	Activates	RALA
BCAR3	Activates	RAP1A
BCAR3	Activates	SRC
BCCIP	Inhibits	CDK2
BCL11A	Activates	NR2F2
BCL11B	Activates	SIRT1
BCL2	Inhibits	AIFM1
BCL2	Activates	BAK1
BCL2	Inhibits	BAK1
BCL2	Activates	BAX
BCL2	Inhibits	BAX
BCL2	Inhibits	BCL2
BCL2	Inhibits	CASP3
BCL2	Activates	CASP8
BCL2	Inhibits	CASP8
BCL2	Inhibits	DIABLO
BCL2	Inhibits	IFNA1
BCL2	Inhibits	IL18
BCL2	Inhibits	PSIP1
BCL2	Activates	RAF1
BCL2	Activates	SLC25A4
BCL2	Inhibits	TNFSF10
BCL2	Inhibits	XIAP
BCL2L1	Activates	CDKN1B
BCL2L1	Inhibits	FAS
BCL2L1	Inhibits	IFNG
BCL2L11	Inhibits	BCL2L11
BCL3	Activates	GABPA
BCL3	Activates	GABPB1
BCL6	Inhibits	BCL2L1
BCL6	Inhibits	BCL6
BCL6	Activates	CD80
BCL6	Inhibits	CD80
BCL6	Activates	HDAC7
BCL6	Inhibits	JUN
BCL6	Inhibits	JUNB
BCL6	Inhibits	JUND
BCL6	Inhibits	NFKB1
BCL6	Inhibits	PDCD2
BCR	Activates	LYN
BCR	Activates	RAC1
BCR	Activates	RHOA
BDKRB1	Activates	PTGIS
BDKRB1	Activates	RHOA
BDKRB2	Activates	PTGIS
BDNF	Inhibits	CASP3
BDNF	Activates	CREB1
BDNF	Activates	FOXO3
BDNF	Activates	FYN
BDNF	Activates	MAPK3
BDNF	Activates	MEF2C
BDNF	Activates	NTRK2
BECN1	Activates	CASP8
BEGAIN	Activates	IRF3
BGN	Activates	CDKN1B
BHLHE40	Inhibits	BHLHE40
BHLHE40	Inhibits	BHLHE41
BHLHE40	Activates	BIRC5
BHLHE40	Inhibits	DBP
BHLHE40	Activates	FAS
BHLHE40	Activates	HMOX1
BHLHE40	Inhibits	MLH1
BHLHE40	Inhibits	MYC
BHLHE40	Inhibits	NR1D1
BHLHE40	Inhibits	PCK2
BHLHE40	Inhibits	PER2
BHLHE40	Inhibits	PPARG
BHLHE40	Activates	STAT3
BHLHE41	Inhibits	CCND1
BHLHE41	Inhibits	CHRM1
BHLHE41	Inhibits	CYP51A1
BHLHE41	Inhibits	CYP7A1
BHLHE41	Inhibits	CYP8B1
BHLHE41	Inhibits	DBP
BHLHE41	Inhibits	MLH1
BHLHE41	Inhibits	NR1D1
BIRC5	Activates	TP53
BIRC5	Activates	XIAP
BIRC6	Inhibits	DIABLO
BLVRA	Activates	ATF2
BLVRA	Activates	BCL2
BLVRA	Activates	BCL2L1
BLVRA	Activates	BIRC2
BLVRA	Inhibits	CDKN1B
BLVRA	Inhibits	CDKN2B
BLVRA	Activates	CSN2
BLVRA	Activates	CYP19A1
BLVRA	Activates	EGFR
BLVRA	Activates	GADD45A
BLVRA	Activates	HHIP
BLVRA	Activates	HMOX1
BLVRA	Activates	HSF1
BLVRA	Activates	HSP90AA1
BLVRA	Activates	HSPB1
BLVRA	Activates	JUN
BLVRA	Activates	PECAM1
BLVRA	Activates	PRKCA
BLVRA	Activates	PRKCB
BLVRA	Activates	PTGS2
BLVRA	Activates	WISP3
BMF	Inhibits	BCL2
BMP2	Activates	ASPN
BMP2	Activates	BMPR1A
BMP2	Activates	BMPR1B
BMP2	Activates	CASP7
BMP2	Activates	CASP9
BMP2	Activates	CCND3
BMP2	Activates	CYCS
BMP2	Activates	FOS
BMP2	Activates	FOSB
BMP2	Activates	FOSL1
BMP2	Activates	ITGAV
BMP2	Activates	ITGB3
BMP2	Activates	ITGB6
BMP2	Activates	JUNB
BMP2	Inhibits	JUND
BMP2	Activates	RELA
BMP2	Inhibits	STAT3
BMP4	Activates	BGLAP
BMP4	Activates	BMP4
BMP4	Activates	BMPR1A
BMP4	Inhibits	BMPR1A
BMP4	Activates	BMPR1B
BMP4	Activates	BMPR2
BMP4	Activates	ESR1
BMP4	Inhibits	FKBP1A
BMP4	Activates	ICAM1
BMP4	Activates	SMAD1
BMP4	Activates	SMAD4
BMP4	Activates	STAT3
BMP6	Activates	ACVR1
BMP6	Activates	ID1
BMP6	Inhibits	IL6
BMP7	Activates	ACVR1
BMP7	Activates	BMPR1A
BMP7	Inhibits	IL1B
BMPR1A	Activates	SMAD1
BMPR1A	Activates	SMAD4
BMPR1A	Activates	SMAD5
BMPR1A	Activates	SMAD9
BMPR1B	Activates	BMPR1B
BMPR1B	Activates	SMAD1
BMPR1B	Activates	SMAD4
BMPR1B	Activates	SMAD5
BMPR2	Activates	ACVR1
BMPR2	Activates	BMPR1A
BMPR2	Activates	BMPR1B
BMX	Activates	STAT1
BMX	Activates	STAT3
BMX	Activates	VEGFA
BNIP3	Activates	CD47
BNIP3L	Inhibits	BNIP3
BRAF	Activates	BRAF
BRAF	Activates	ELK1
BRAF	Activates	HRAS
BRAF	Activates	MAP2K1
BRAF	Activates	MAP2K2
BRAF	Activates	MAPK1
BRAF	Activates	MAPK3
BRAF	Activates	PRKCE
BRAF	Activates	RAF1
BRCA1	Activates	AR
BRCA1	Inhibits	AR
BRCA1	Activates	ATM
BRCA1	Inhibits	BARD1
BRCA1	Activates	CHEK1
BRCA1	Inhibits	EGFR
BRCA1	Activates	ERBB4
BRCA1	Inhibits	ESR1
BRCA1	Inhibits	ETV4
BRCA1	Activates	FHL2
BRCA1	Activates	JAK1
BRCA1	Activates	MAPK1
BRCA1	Inhibits	SPP1
BRCA1	Activates	TP53
BRCA2	Activates	SMAD3
BRCA2	Inhibits	TP53
BRD8	Activates	PPARG
BRD8	Activates	THRA
BRD8	Activates	THRB
BRMS1	Activates	HDAC1
BRMS1	Activates	RELA
BSG	Activates	IL6
BSG	Activates	TNF
BTC	Activates	CSK
BTC	Activates	CTNNB1
BTC	Activates	EGFR
BTC	Activates	ERBB2
BTC	Activates	ERBB3
BTC	Activates	ERBB4
BTC	Activates	MAPK1
BTC	Activates	MAPK3
BTC	Activates	PIK3R1
BTG1	Activates	MYF5
BTG1	Activates	MYOG
BTG1	Activates	RARB
BTG1	Activates	THRA
BTG2	Activates	ESR1
BTRC	Inhibits	CTNNB1
BTRC	Inhibits	GLI3
BTRC	Activates	TP63
C1RL	Activates	HP
C3	Activates	DGAT1
C3AR1	Activates	ICAM1
C5AR1	Activates	EGFR
C5AR1	Activates	GNAI1
C5AR1	Activates	SRC
C7	Activates	PLAT
CAB39	Activates	STK11
CABIN1	Inhibits	MEF2C
CABLES1	Inhibits	CDK2
CABLES1	Activates	TP53
CABLES1	Activates	WEE1
CACNA2D2	Activates	CASP3
CALCA	Activates	CALCR
CALM1	Activates	CAMK4
CALM1	Activates	CAMKK1
CALM1	Activates	CAMKK2
CALM1	Inhibits	HDAC4
CALM1	Activates	HIF1A
CALM1	Activates	SRF
CALR	Activates	ITGA7
CALR	Inhibits	RXRA
CAMK1	Activates	ATF1
CAMK1	Activates	CCND1
CAMK1	Activates	CREB1
CAMK1D	Activates	CREB1
CAMK2A	Activates	ATF1
CAMK2A	Activates	CREB1
CAMK2A	Activates	MAPK3
CAMK2A	Activates	SMAD2
CAMK2A	Inhibits	SMAD2
CAMK2A	Activates	SMAD3
CAMK2A	Inhibits	SMAD3
CAMK2B	Activates	ATF1
CAMK2B	Activates	CREB1
CAMK2B	Activates	RAF1
CAMK2D	Activates	ATF1
CAMK2D	Activates	CREB1
CAMK2G	Activates	MEF2A
CAMK4	Activates	ATF1
CAMK4	Inhibits	CABIN1
CAMK4	Activates	CREB1
CAMK4	Activates	CREBBP
CAMK4	Inhibits	HDAC4
CAMK4	Inhibits	HDAC5
CAMK4	Activates	MAPK1
CAMK4	Activates	MAPK14
CAMK4	Activates	MAPK8
CAMK4	Inhibits	MEF2A
CAMK4	Activates	MEF2C
CAMK4	Inhibits	MEF2C
CAMK4	Activates	NR2F1
CAMK4	Activates	RORC
CAMK4	Inhibits	SRF
CAMKK1	Activates	CAMK4
CAMKK2	Activates	AKT1
CAMKK2	Activates	CAMK4
CAMP	Activates	GSK3B
CAPN1	Inhibits	STAT3
CAPN1	Inhibits	STAT5A
CAPN1	Inhibits	STAT5B
CAPN2	Inhibits	IL2RG
CARD11	Activates	CD28
CARD11	Activates	CD3D
CARD11	Activates	CD3E
CARD11	Activates	CD3G
CARD11	Inhibits	CHUK
CARM1	Activates	AR
CARM1	Activates	ESR1
CASP1	Activates	CASP8
CASP1	Activates	IL18
CASP1	Activates	IL1B
CASP1	Inhibits	IL1B
CASP1	Inhibits	TFAP2A
CASP2	Inhibits	TFAP2A
CASP3	Activates	BAD
CASP3	Activates	DLC1
CASP3	Inhibits	LYN
CASP3	Activates	MAP3K1
CASP3	Inhibits	MDM2
CASP3	Inhibits	MEF2C
CASP3	Inhibits	MEF2D
CASP3	Inhibits	PARP1
CASP3	Activates	PRKCD
CASP6	Activates	CCND1
CASP7	Inhibits	MEF2A
CASP7	Inhibits	MEF2C
CASP7	Inhibits	MEF2D
CASP7	Inhibits	PARP1
CASP8	Inhibits	AR
CASP8	Inhibits	BID
CASP8	Activates	CASP3
CASP8	Activates	CASP7
CASP8	Activates	CASP8
CASP8	Activates	CFLAR
CASP8	Activates	CHUK
CASP8	Activates	IKBKB
CASP8	Activates	MAPK14
CASP8	Activates	MAPK8
CASP8	Activates	NFKB1
CASP8	Inhibits	PARP2
CASP8	Inhibits	TFAP2A
CASP8	Activates	TGFB1
CASP8	Activates	TRAF2
CAT	Inhibits	TGFB1
CAT	Inhibits	TP53
CAT	Inhibits	VCAM1
CAV1	Activates	EGF
CAV1	Inhibits	EGFR
CAV1	Activates	ESR1
CAV1	Inhibits	FLT4
CAV1	Activates	INSR
CAV1	Activates	ITGAV
CAV1	Activates	JUNB
CAV1	Inhibits	LEF1
CAV1	Activates	MAPK3
CAV1	Inhibits	NOS3
CAV1	Activates	SRC
CAV1	Inhibits	SRC
CAV2	Inhibits	NOS3
CAV3	Activates	INSR
CAV3	Inhibits	NOS3
CBFA2T3	Inhibits	CDKN1A
CBFA2T3	Inhibits	EPB42
CBFA2T3	Inhibits	GFI1B
CBFA2T3	Inhibits	GYPA
CBFA2T3	Inhibits	TCF12
CBL	Activates	CBL
CBL	Activates	EGFR
CBL	Inhibits	EGFR
CBL	Inhibits	IL6ST
CBL	Activates	MET
CBL	Inhibits	SYK
CBL	Activates	UBE2L3
CBLB	Inhibits	VAV1
CBLC	Inhibits	SRC
CBX1	Inhibits	TERT
CBX1	Activates	TRIM28
CBX3	Activates	TRIM28
CBX5	Inhibits	TERT
CBX5	Activates	TRIM28
CCAR1	Activates	CDKN1A
CCL11	Activates	CCR3
CCL11	Activates	ICAM1
CCL13	Activates	CCR2
CCL13	Activates	CCR3
CCL2	Activates	CCR2
CCL2	Activates	CCR4
CCL2	Activates	ICAM1
CCL2	Activates	IL6
CCL2	Activates	ITGAL
CCL2	Activates	ITGAM
CCL2	Activates	ITGB2
CCL2	Activates	MAPK1
CCL2	Activates	MAPK3
CCL2	Activates	PRKCB
CCL3	Activates	CCR1
CCL3	Activates	CCR2
CCL3	Activates	CCR5
CCL3	Activates	FLT3LG
CCL4	Activates	CXCR4
CCL5	Activates	CCR1
CCL5	Activates	CCR2
CCL5	Activates	CCR3
CCL5	Activates	CD28
CCL5	Activates	FYN
CCL5	Activates	HCK
CCL7	Activates	CCR2
CCL7	Activates	CCR3
CCL8	Activates	CCR2
CCL8	Activates	CCR3
CCNA1	Activates	CDK2
CCNA1	Inhibits	CDK2
CCNA2	Activates	CDK2
CCNB1	Inhibits	CDK2
CCNB1	Inhibits	FOXO1
CCNB1	Inhibits	GADD45A
CCND1	Inhibits	AR
CCND1	Activates	CDK4
CCND1	Activates	CDK6
CCND1	Activates	CDKN1B
CCND1	Inhibits	CDKN1B
CCND1	Inhibits	DMTF1
CCND1	Inhibits	EP300
CCND1	Activates	ESR1
CCND1	Activates	KAT2B
CCND1	Inhibits	MYB
CCND1	Inhibits	MYOD1
CCND1	Inhibits	MYOG
CCND1	Activates	NCOA1
CCND1	Inhibits	NEUROD1
CCND1	Inhibits	NRF1
CCND1	Inhibits	STAT3
CCND2	Inhibits	MYB
CCND3	Inhibits	AR
CCND3	Activates	ATF5
CCNDBP1	Inhibits	RB1
CCNE1	Activates	AR
CCNE2	Activates	CDK2
CCNG1	Activates	TP53
CCNG1	Inhibits	TP53
CCNG1	Activates	TP73
CCNG1	Inhibits	TP73
CCNT1	Activates	CDK9
CCNT1	Inhibits	CDK9
CCNT1	Inhibits	MYBL2
CCNT2	Activates	MYOD1
CCR2	Activates	GNAI2
CCR2	Activates	MAPK1
CCR2	Activates	MAPK3
CCR2	Activates	PRKCB
CCR3	Activates	GNAI2
CCR7	Activates	MAPK1
CCR7	Activates	MAPK3
CCR9	Inhibits	FOXO1
CD14	Activates	TLR2
CD14	Activates	TNF
CD151	Activates	CDH1
CD151	Activates	CTNNB1
CD151	Activates	GNB2L1
CD151	Activates	PTPRM
CD164	Activates	CDKN1B
CD1D	Activates	IL13
CD247	Activates	MAPK1
CD28	Activates	CAMK4
CD28	Inhibits	CDKN1B
CD28	Inhibits	CFL1
CD28	Activates	IL17A
CD28	Activates	PRKCQ
CD28	Activates	SH2D3C
CD38	Activates	PLCG1
CD40	Activates	CASP6
CD40	Inhibits	CCL2
CD40	Activates	CD40
CD40	Activates	CD80
CD40	Activates	CD86
CD40	Activates	CTCF
CD40	Activates	F3
CD40	Inhibits	FAS
CD40	Activates	ICAM1
CD40	Activates	IL4
CD40	Activates	IL6
CD40	Activates	IRF1
CD40	Activates	MAPK1
CD40	Inhibits	MAPK1
CD40	Activates	MAPK14
CD40	Activates	MAPK3
CD40	Activates	MAPK8
CD40	Activates	MMP2
CD40	Activates	MMP9
CD40	Activates	PLCG1
CD40	Activates	PTK2B
CD40	Inhibits	THBD
CD40	Activates	TNFSF10
CD40	Activates	TNFSF13
CD40	Activates	TNFSF13B
CD40	Activates	VEGFA
CD40	Activates	VTN
CD40	Activates	VWF
CD40LG	Activates	CD4
CD40LG	Inhibits	CD4
CD40LG	Activates	CD40
CD40LG	Activates	EGR1
CD40LG	Activates	F3
CD40LG	Activates	FLT3LG
CD40LG	Activates	IFNG
CD40LG	Activates	IL12A
CD40LG	Activates	IL6
CD40LG	Activates	IL8
CD40LG	Activates	MAPK1
CD40LG	Activates	MAPK3
CD40LG	Activates	MIF
CD40LG	Activates	MYC
CD40LG	Activates	TNF
CD40LG	Activates	TRAF1
CD40LG	Activates	TRAF2
CD40LG	Activates	TRAF3
CD40LG	Activates	TRAF6
CD44	Activates	CDC42
CD44	Activates	ERBB2
CD44	Activates	FGF4
CD44	Activates	FGF8
CD44	Activates	FGFR1
CD44	Activates	HGF
CD44	Activates	MET
CD44	Activates	NOS2
CD44	Activates	PTK2
CD44	Activates	RAC1
CD44	Activates	RHOA
CD47	Activates	ICAM1
CD47	Activates	ITGAV
CD47	Activates	ITGB3
CD5	Activates	CAMK4
CD74	Activates	MAPK1
CD80	Activates	CD28
CDC20	Inhibits	CDKN1A
CDC25A	Inhibits	CDK2
CDC42	Activates	ARHGEF7
CDC42	Activates	BAIAP2
CDC42	Activates	CBL
CDC42	Activates	CDC42
CDC42	Inhibits	CDC42
CDC42	Activates	GNB2
CDC42	Activates	IQGAP1
CDC42	Activates	IQGAP2
CDC42	Activates	IQGAP3
CDC42	Inhibits	KDR
CDC42	Activates	MAP3K1
CDC42	Activates	PAK1
CDC42	Activates	PAK2
CDC42	Activates	PAK3
CDC42	Activates	PAK4
CDC42	Activates	RAC2
CDC42	Activates	RAF1
CDC42	Activates	RELA
CDC42	Activates	STAT3
CDC42	Inhibits	TP53
CDC42	Inhibits	UBE2L3
CDC42	Activates	USP6
CDC42	Activates	WASL
CDC42EP3	Inhibits	CDC42
CDC42EP4	Inhibits	CDC42
CDC42EP5	Inhibits	CDC42
CDC42EP5	Inhibits	MAPK8
CDCA4	Activates	TP53
CDH1	Activates	CDKN1B
CDH1	Activates	CDX2
CDH1	Activates	CTNND1
CDH1	Inhibits	EGFR
CDH1	Activates	EPHA2
CDH1	Inhibits	ITGAV
CDH1	Inhibits	ITGB5
CDH1	Activates	MAPK1
CDH1	Activates	MAPK3
CDH1	Activates	PSD
CDH1	Inhibits	STAT5B
CDH2	Inhibits	CDH1
CDH5	Inhibits	CTNNB1
CDH5	Activates	TCF7L2
CDH5	Inhibits	TCF7L2
CDH5	Activates	VEGFA
CDK1	Activates	BRCA1
CDK1	Inhibits	FOXO1
CDK10	Inhibits	ETS2
CDK2	Activates	CDK2
CDK2	Inhibits	CDK2
CDK2	Inhibits	CDK7
CDK2	Inhibits	CREBBP
CDK2	Inhibits	FOXO1
CDK2	Activates	KLF9
CDK2	Activates	PGR
CDK2	Activates	PPP1CA
CDK2	Inhibits	RBL1
CDK2	Activates	UBE2A
CDK2AP1	Activates	BID
CDK2AP1	Activates	BNIP3L
CDK2AP1	Activates	CASP7
CDK2AP1	Activates	CASP9
CDK2AP1	Inhibits	CDK2
CDK2AP1	Activates	TGFB1
CDK3	Activates	MYC
CDK4	Inhibits	CDKN1B
CDK4	Activates	ESR1
CDK4	Inhibits	MEF2C
CDK4	Inhibits	RB1
CDK5	Inhibits	MAP2K1
CDK5R1	Activates	CDKN1A
CDK6	Activates	ESR1
CDK7	Activates	CDK2
CDK9	Activates	AR
CDK9	Inhibits	CDK9
CDK9	Inhibits	MYBL2
CDK9	Activates	STAT3
CDKN1A	Activates	AGT
CDKN1A	Inhibits	BAX
CDKN1A	Inhibits	CASP3
CDKN1A	Inhibits	CASP8
CDKN1A	Inhibits	CCND3
CDKN1A	Inhibits	CCNE1
CDKN1A	Activates	CDK2
CDKN1A	Inhibits	CDK2
CDKN1A	Inhibits	CDK7
CDKN1A	Activates	CDKN1A
CDKN1A	Inhibits	MAP3K5
CDKN1A	Activates	PAK1
CDKN1A	Inhibits	PCNA
CDKN1A	Inhibits	ROCK1
CDKN1A	Inhibits	ROCK2
CDKN1A	Inhibits	STAT3
CDKN1A	Inhibits	UHRF1
CDKN1B	Inhibits	CCNE1
CDKN1B	Activates	CDK2
CDKN1B	Inhibits	CDK2
CDKN1B	Activates	CDK4
CDKN1B	Inhibits	CDK6
CDKN1B	Inhibits	CDK7
CDKN1B	Inhibits	RHOA
CDKN2A	Inhibits	BCL6
CDKN2A	Inhibits	CDK2
CDKN2A	Activates	CDKN2A
CDKN2A	Inhibits	E2F1
CDKN2A	Inhibits	FOXM1
CDKN2A	Inhibits	MDM2
CDKN2A	Activates	PAK4
CDKN2A	Activates	RB1
CDKN2A	Activates	TP53
CDKN2C	Activates	CDK2
CDKN2C	Inhibits	CDK7
CDX1	Activates	ALPI
CDX1	Activates	B3GALT5
CDX1	Activates	BCL2
CDX1	Activates	CDH1
CDX1	Activates	CLDN2
CDX1	Activates	DSC2
CDX1	Activates	FABP1
CDX1	Activates	G6PC
CDX1	Activates	HOXA7
CDX1	Activates	LEF1
CDX1	Activates	MUC4
CDX2	Activates	ALPI
CDX2	Inhibits	CDH1
CDX2	Inhibits	CDX1
CDX2	Inhibits	CTNND1
CDX2	Activates	G6PC
CDX2	Activates	KLF4
CDX2	Inhibits	RELA
CEBPA	Activates	ADH1B
CEBPA	Inhibits	CDK2
CEBPA	Activates	CXCR4
CEBPA	Activates	ONECUT1
CEBPA	Activates	SLC2A4
CEBPA	Activates	VDR
CEBPB	Activates	ADH1A
CEBPB	Activates	ADH1B
CEBPB	Activates	ADH1C
CEBPB	Activates	EGR1
CEBPB	Inhibits	HSF1
CEBPB	Activates	VDR
CENPJ	Activates	TNF
CEP350	Inhibits	PPARA
CFL1	Activates	F2
CFL1	Inhibits	NR3C1
CFLAR	Inhibits	CASP8
CFLAR	Activates	NFKB1
CFLAR	Inhibits	TLR3
CFLAR	Inhibits	XIAP
CFTR	Activates	CFTR
CHD4	Inhibits	THRA
CHD8	Inhibits	CTNNB1
CHD8	Activates	HNF4A
CHD8	Inhibits	HNF4A
CHEK1	Inhibits	RELA
CHN2	Inhibits	RAC1
CHRM1	Activates	HIF1A
CHRM1	Activates	MEF2C
CHRM2	Activates	EGFR
CHRM3	Activates	GNAS
CHRM3	Activates	HIF1A
CHRNA3	Activates	XIAP
CHRNA7	Activates	PTGS2
CHRNA7	Activates	RELA
CHRNA7	Activates	SRC
CHRNB2	Activates	XIAP
CHUK	Activates	CHUK
CHUK	Activates	CREBBP
CHUK	Activates	IKBKB
CHUK	Inhibits	IRS1
CHUK	Inhibits	NFKBIA
CHUK	Activates	PTGS2
CHUK	Inhibits	PTGS2
CHUK	Activates	RELA
CIDEA	Activates	FAS
CILP	Inhibits	IGF1
CISH	Activates	IL4
CISH	Inhibits	JAK2
CISH	Inhibits	PRL
CISH	Inhibits	PRLR
CISH	Activates	STAT5A
CISH	Inhibits	STAT5B
CITED2	Inhibits	HIF1A
CITED2	Activates	PPARG
CITED2	Activates	TFAP2D
CITED4	Activates	TFAP2A
CKB	Activates	F2
CKB	Activates	F2R
CKS1B	Activates	CDK2
CKS1B	Inhibits	CDKN1B
CLIP1	Inhibits	ATF3
CLN3	Activates	APP
CLU	Activates	SMAD2
CMKLR1	Activates	MAPK1
CMKLR1	Activates	MAPK3
CNKSR3	Activates	DLL1
CNR1	Activates	INS
CNTF	Activates	CNTF
CNTF	Activates	CNTFR
CNTF	Activates	IL6ST
CNTF	Activates	LIFR
CNTFR	Activates	CNTF
CNTFR	Activates	CNTFR
CNTFR	Activates	IL6ST
CNTFR	Activates	LIFR
CNTN1	Activates	RHOA
COL18A1	Activates	RB1
COL1A1	Inhibits	CASP8
COL1A1	Inhibits	CDH5
COL1A1	Activates	IL1B
COL1A1	Activates	ITGA2
COL1A1	Activates	ITGB1
COL1A2	Inhibits	CDH5
COL1A2	Activates	ITGB1
COL1A2	Activates	SRC
COL4A3	Inhibits	PTK2
COPS2	Activates	JUN
COPS2	Inhibits	THRA
COPS2	Inhibits	VDR
COPS5	Inhibits	CDKN1B
COPS5	Inhibits	ESR1
COPS5	Activates	HIF1A
COPS5	Activates	IL2
COPS5	Activates	JUN
COPS5	Activates	MAPK8
COPS5	Activates	SMAD2
COPS5	Inhibits	SMAD7
CREB1	Activates	CREB1
CREB1	Activates	ESR1
CREB1	Activates	ESR2
CREB1	Activates	FOS
CREB1	Activates	NR1H2
CREB1	Activates	NR1H4
CREB1	Activates	NR2C2
CREB1	Activates	NR2E1
CREB1	Activates	NR2E3
CREB1	Activates	NR2F1
CREB1	Activates	NR2F2
CREB1	Activates	NR2F6
CREB1	Activates	NR3C2
CREB1	Activates	NR4A3
CREB1	Activates	NR5A1
CREB1	Activates	NR6A1
CREB1	Activates	PGR
CREB1	Activates	PGRMC2
CREB1	Activates	STAT6
CREB1	Activates	THRA
CREB1	Activates	THRB
CREB1	Activates	VDR
CREBBP	Activates	AIRE
CREBBP	Activates	AR
CREBBP	Activates	ATF1
CREBBP	Activates	ATF4
CREBBP	Activates	BRCA1
CREBBP	Activates	CEBPA
CREBBP	Activates	CIITA
CREBBP	Activates	CREB1
CREBBP	Inhibits	CREBBP
CREBBP	Activates	ELF3
CREBBP	Activates	ELK4
CREBBP	Activates	EPAS1
CREBBP	Activates	ESR1
CREBBP	Activates	ETS1
CREBBP	Activates	ETV1
CREBBP	Inhibits	FOXO4
CREBBP	Activates	GATA1
CREBBP	Activates	GTF2B
CREBBP	Activates	HIF1A
CREBBP	Inhibits	HIF1A
CREBBP	Activates	HNF4A
CREBBP	Activates	JUN
CREBBP	Activates	JUNB
CREBBP	Activates	KAT2B
CREBBP	Activates	KLF13
CREBBP	Activates	MDM2
CREBBP	Activates	MYB
CREBBP	Activates	NCOA1
CREBBP	Inhibits	NCOR2
CREBBP	Activates	NEUROD1
CREBBP	Activates	NFE2
CREBBP	Activates	NFE2L2
CREBBP	Activates	NFKB1
CREBBP	Inhibits	NFKBIA
CREBBP	Activates	ONECUT1
CREBBP	Activates	PPARG
CREBBP	Activates	RELA
CREBBP	Inhibits	RELA
CREBBP	Inhibits	RPS6KA3
CREBBP	Activates	SF1
CREBBP	Activates	SMAD4
CREBBP	Activates	SOX9
CREBBP	Activates	SP1
CREBBP	Activates	SPIB
CREBBP	Activates	SREBF2
CREBBP	Activates	STAT5A
CREBBP	Activates	TAL1
CREBBP	Activates	THRA
CREBBP	Activates	THRB
CREBBP	Activates	TP53
CREBBP	Activates	TP73
CREBBP	Activates	TWIST1
CREBBP	Activates	YY1
CREM	Inhibits	CREB1
CRH	Inhibits	HSD11B1
CRH	Activates	NOS3
CRH	Inhibits	OXT
CRIM1	Inhibits	BMP4
CRIM1	Inhibits	BMP7
CRK	Activates	MET
CRK	Activates	PTK2
CRK	Activates	RAC1
CRKL	Activates	CXCL12
CRMP1	Inhibits	CTNNB1
CRP	Activates	CCL2
CRP	Activates	CCR2
CRP	Activates	FCGR1A
CRP	Inhibits	NFKBIA
CRP	Inhibits	TERT
CRP	Activates	VCAM1
CRTC2	Activates	VEGFA
CSDA	Inhibits	CDK4
CSDA	Inhibits	CDK5
CSDA	Inhibits	CSF2
CSDA	Inhibits	VEGFA
CSF1	Activates	APOE
CSF1	Activates	FYN
CSF1	Activates	LYN
CSF1	Activates	MAPK14
CSF1	Activates	MMP2
CSF1	Activates	SKAP2
CSF1	Activates	STAT3
CSF1	Activates	VCAM1
CSF1R	Activates	RAC1
CSF2	Activates	ADRBK2
CSF2	Activates	ALOX5
CSF2	Activates	ALPL
CSF2	Activates	BCL3
CSF2	Activates	CD40
CSF2	Inhibits	CD74
CSF2	Activates	CD86
CSF2	Activates	CLEC3B
CSF2	Inhibits	CLEC4A
CSF2	Activates	CSF2RA
CSF2	Activates	CXCR4
CSF2	Activates	HLA-DMB
CSF2	Activates	HLA-DRA
CSF2	Activates	IKBKB
CSF2	Activates	ITGB2
CSF2	Activates	JAK2
CSF2	Activates	JUNB
CSF2	Activates	MMP2
CSF2	Activates	MPO
CSF2	Activates	PTK2
CSF2	Inhibits	PTPN11
CSF2	Activates	STAT5B
CSF2RA	Activates	CSF2RA
CSF3	Activates	BMX
CSF3	Activates	CD48
CSF3	Activates	CSF3R
CSF3	Activates	GDI1
CSF3	Activates	IL6ST
CSF3	Inhibits	LYZ
CSF3	Activates	MAPK1
CSF3	Activates	MMP2
CSF3	Activates	STAT3
CSF3	Activates	SYK
CSK	Inhibits	EGFR
CSK	Inhibits	GNAQ
CSK	Activates	GSK3B
CSK	Inhibits	IKBKB
CSK	Activates	MAP2K6
CSK	Activates	MAPK1
CSK	Inhibits	MAPK1
CSK	Activates	MAPK3
CSK	Inhibits	SRC
CSNK1A1	Inhibits	MAPK14
CSNK1A1	Inhibits	NFATC2
CSNK1A1	Inhibits	NFATC3
CSNK1D	Inhibits	PER2
CSNK1E	Activates	CTNNB1
CSNK1E	Inhibits	PER2
CSNK1E	Activates	TCF7L2
CSNK2A1	Activates	APEX1
CSNK2A1	Inhibits	APEX1
CSNK2A1	Activates	CTNNB1
CSNK2A1	Activates	MEF2C
CSNK2A1	Activates	MYC
CSNK2A1	Activates	NFKB1
CSNK2A1	Activates	RELA
CSRP1	Activates	SRF
CSRP2	Activates	SRF
CSRP3	Activates	MYOD1
CSRP3	Activates	MYOG
CSRP3	Activates	NFATC1
CST6	Inhibits	AP1S1
CST6	Inhibits	ATN1
CST6	Inhibits	ATP2B4
CST6	Inhibits	BAX
CST6	Inhibits	CGB
CST6	Activates	CHL1
CST6	Activates	CLP1
CST6	Inhibits	COL16A1
CST6	Inhibits	CRYAB
CST6	Activates	CST6
CST6	Activates	CYP1A1
CST6	Activates	CYP2J2
CST6	Activates	DDIT4
CST6	Inhibits	DMD
CST6	Inhibits	DUSP1
CST6	Inhibits	ENPP2
CST6	Activates	FGA
CST6	Inhibits	FOS
CST6	Inhibits	FOXD1
CST6	Activates	GAGE5
CST6	Activates	GAGE6
CST6	Inhibits	H1F0
CST6	Activates	HIST1H2AC
CST6	Inhibits	HLA-F
CST6	Inhibits	HMGCS1
CST6	Inhibits	ICK
CST6	Activates	ID3
CST6	Inhibits	IER3
CST6	Activates	IL8
CST6	Inhibits	LDB3
CST6	Inhibits	LUM
CST6	Inhibits	MAP2
CST6	Inhibits	NCALD
CST6	Activates	NOS2P1
CST6	Activates	PCLO
CST6	Inhibits	PLK2
CST6	Inhibits	PLTP
CST6	Inhibits	PPIE
CST6	Activates	PTPRJ
CST6	Inhibits	RAB11B
CST6	Inhibits	RHOB
CST6	Activates	SORL1
CST6	Inhibits	SRRM2
CST6	Inhibits	ST6GALNAC2
CST6	Inhibits	STXBP1
CST6	Inhibits	TGFBI
CST6	Inhibits	TIMP2
CST6	Activates	ZEB1
CST6	Activates	ZNF7
CTBP2	Inhibits	FGF3
CTCF	Activates	APP
CTCF	Activates	CDKN2A
CTCF	Activates	HLA-DQA1
CTCF	Inhibits	IGF2
CTCF	Activates	IRAK2
CTCF	Inhibits	MYC
CTCF	Inhibits	PAX6
CTCF	Inhibits	TERT
CTCFL	Activates	BAG1
CTCFL	Activates	BRCA1
CTCFL	Activates	ESR1
CTCFL	Activates	MYC
CTCFL	Activates	PGR
CTF1	Activates	IL6ST
CTF1	Activates	LIFR
CTGF	Inhibits	BCL2
CTGF	Activates	CRMP1
CTGF	Activates	FN1
CTGF	Activates	ITGA1
CTGF	Activates	ITGA5
CTGF	Activates	TGFB1
CTNNB1	Activates	AR
CTNNB1	Activates	CTNNB1
CTNNB1	Inhibits	CTNNB1
CTNNB1	Inhibits	DKK3
CTNNB1	Activates	EIF2AK1
CTNNB1	Activates	ESR1
CTNNB1	Activates	HNF4A
CTNNB1	Inhibits	HNF4A
CTNNB1	Activates	JUN
CTNNB1	Inhibits	JUP
CTNNB1	Activates	LEF1
CTNNB1	Inhibits	MYC
CTNNB1	Activates	PLAUR
CTNNB1	Activates	PTPN6
CTNNB1	Activates	TCF7L2
CTNNB1	Activates	TGFB1
CTNNB1	Activates	VEGFA
CTNNBIP1	Inhibits	CTNNB1
CTNNBIP1	Inhibits	TCF4
CTNND1	Activates	CDH1
CTSB	Activates	APP
CTSB	Inhibits	IGF1
CTSB	Activates	PLAU
CTSB	Inhibits	TP53
CTSB	Activates	VEGFA
CTSL1	Activates	CASP3
CTSL1	Activates	CST3
CTSL1	Activates	CTSL1
CTSL1	Activates	IL8
CUL1	Inhibits	CDKN1A
CUL1	Inhibits	CDKN2A
CUL1	Inhibits	HEY1
CUL1	Activates	MYC
CUL1	Inhibits	NOTCH4
CUL2	Inhibits	JAK2
CUX1	Activates	BANP
CUX1	Inhibits	BGLAP
CUX1	Inhibits	CDKN1A
CUX1	Inhibits	CDKN1B
CUX1	Activates	CTSL1
CUX1	Inhibits	CYBB
CUX1	Activates	HIST1H2BO
CUX1	Inhibits	HIST2H2BE
CUX1	Inhibits	NCAM1
CUX1	Inhibits	PSMD9
CUX1	Activates	SI
CUX1	Inhibits	TGFBR2
CUX1	Activates	WNT5A
CX3CL1	Activates	IFNG
CX3CL1	Activates	MAPK8
CX3CL1	Activates	STAT5A
CX3CL1	Activates	TP53
CX3CR1	Activates	ICAM1
CXADR	Activates	NR1I3
CXCL1	Activates	CHUK
CXCL1	Activates	IKBKB
CXCL1	Activates	ITGAM
CXCL1	Activates	MAP2K3
CXCL1	Activates	MAPK14
CXCL10	Inhibits	CCL11
CXCL10	Inhibits	CCL13
CXCL10	Inhibits	CCL5
CXCL10	Inhibits	CCL7
CXCL10	Inhibits	CCL8
CXCL10	Activates	CCR3
CXCL10	Activates	CXCR3
CXCL10	Inhibits	GPT
CXCL10	Inhibits	IL8
CXCL10	Activates	CCR3
CXCL11	Inhibits	CCL11
CXCL11	Inhibits	CCL13
CXCL11	Inhibits	CCL5
CXCL11	Inhibits	CCL7
CXCL11	Inhibits	CCL8
CXCL11	Activates	CCR3
CXCL12	Activates	AKT1
CXCL12	Activates	ARAF
CXCL12	Activates	AXL
CXCL12	Activates	BCL3
CXCL12	Activates	CBL
CXCL12	Activates	CCL2
CXCL12	Activates	CD33
CXCL12	Activates	CD36
CXCL12	Activates	CD47
CXCL12	Activates	CDC42
CXCL12	Activates	CRKL
CXCL12	Activates	CXCL10
CXCL12	Activates	CXCR4
CXCL12	Inhibits	CXCR4
CXCL12	Activates	CYP2C18
CXCL12	Activates	CYP2D6
CXCL12	Activates	CYP3A5
CXCL12	Activates	ERCC1
CXCL12	Inhibits	F3
CXCL12	Activates	FN1
CXCL12	Activates	FYN
CXCL12	Activates	HCLS1
CXCL12	Activates	IL6
CXCL12	Inhibits	IL8
CXCL12	Activates	IRF3
CXCL12	Activates	IRF6
CXCL12	Activates	ITGA4
CXCL12	Activates	ITGAX
CXCL12	Activates	ITGB1
CXCL12	Activates	ITGB2
CXCL12	Activates	ITGB3
CXCL12	Activates	LYN
CXCL12	Activates	MAP2K1
CXCL12	Activates	MAPK1
CXCL12	Activates	MAPK3
CXCL12	Activates	MDK
CXCL12	Activates	MMP1
CXCL12	Activates	MMP2
CXCL12	Activates	MMP9
CXCL12	Activates	MSH6
CXCL12	Activates	NOS3
CXCL12	Activates	NR4A1
CXCL12	Activates	PIK3CG
CXCL12	Activates	PKD1
CXCL12	Activates	PPEF1
CXCL12	Activates	PPEF2
CXCL12	Activates	PTK2
CXCL12	Activates	RAC1
CXCL12	Activates	ROCK1
CXCL12	Activates	SEPT7
CXCL12	Activates	SRC
CXCL12	Activates	STAT3
CXCL12	Activates	TDG
CXCL12	Activates	VAV1
CXCL12	Activates	XRCC3
CXCL12	Activates	XRCC5
CXCL12	Activates	YWHAB
CXCL2	Activates	ITGAM
CXCL9	Inhibits	CCL11
CXCL9	Inhibits	CCL13
CXCL9	Inhibits	CCL5
CXCL9	Inhibits	CCL7
CXCL9	Inhibits	CCL8
CXCL9	Activates	CCR3
CXCL9	Activates	MAPK1
CXCL9	Activates	RAC1
CXCR3	Activates	RHOA
CXCR4	Activates	AKT1
CXCR4	Activates	CRK
CXCR4	Activates	CRKL
CXCR4	Activates	CXCR4
CXCR4	Activates	FN1
CXCR4	Activates	GNAI2
CXCR4	Activates	HNRNPA2B1
CXCR4	Activates	ITGA5
CXCR4	Activates	ITGB1
CXCR4	Activates	JAK2
CXCR4	Activates	LYN
CXCR4	Activates	MAPK1
CXCR4	Activates	MAPK14
CXCR4	Activates	MAPK3
CXCR4	Activates	MMP13
CXCR4	Activates	MMP3
CXCR4	Activates	PPIA
CXCR4	Activates	STAT3
CXCR4	Activates	TNPO1
CXCR7	Activates	GNAI2
CXXC4	Activates	CTNNB1
CXXC4	Inhibits	CTNNB1
CYB5B	Activates	CYP17A1
CYB5B	Activates	POR
CYBB	Activates	LYN
CYR61	Activates	ITGAV
CYR61	Activates	ITGB3
CYR61	Activates	TP53
CYTH1	Inhibits	IL2
CYTH3	Inhibits	THRA
DAAM1	Activates	DVL2
DAAM1	Activates	RHOA
DAAM2	Activates	RHOA
DAB2	Inhibits	MAPK1
DAB2	Inhibits	MAPK3
DAB2	Activates	SMAD3
DAB2	Inhibits	SRC
DAB2	Activates	TGFB1
DAB2IP	Inhibits	ELK1
DAB2IP	Inhibits	KRAS
DACH1	Inhibits	TGFB1
DAPK1	Activates	TP53
DAPK3	Inhibits	DAPK3
DAPK3	Activates	STAT3
DAXX	Activates	DAXX
DAXX	Activates	MAPK14
DAXX	Activates	MAPK8
DBNL	Activates	MAPK8
DBP	Activates	ADH1B
DBP	Activates	CYP7A1
DBP	Activates	HLF
DBP	Activates	PCK2
DCN	Inhibits	IL1B
DCN	Activates	IL4
DCN	Activates	TNF
DCTN1	Activates	TNF
DCTN2	Inhibits	NR3C1
DDAH1	Activates	NOS3
DDR1	Activates	CDKN2A
DDR1	Activates	MAPK1
DDX5	Activates	ESR1
DEF6	Activates	CDC42
DEF6	Activates	RAC1
DEF6	Activates	RAC2
DEF6	Activates	RHOA
DEK	Activates	HDAC2
DERA	Activates	ITGA5
DERA	Activates	ITGAV
DERA	Activates	ITGB1
DERA	Activates	ITGB3
DHH	Activates	GLI1
DHH	Activates	GLI2
DHH	Activates	GLI3
DHX9	Activates	CREB1
DHX9	Activates	CREBBP
DHX9	Activates	RELA
DHX9	Activates	TNF
DIABLO	Inhibits	XIAP
DIAPH1	Activates	SRF
DKK1	Inhibits	CTNNB1
DKK1	Activates	FZD5
DKK1	Inhibits	LRP5
DKK1	Activates	LRP6
DKK1	Inhibits	WNT7A
DKK3	Inhibits	CCND1
DKK3	Inhibits	CTNNB1
DKK3	Activates	FZD5
DKK3	Activates	LRP6
DKK3	Inhibits	MYC
DKK3	Inhibits	WNT7A
DLC1	Inhibits	CDC42
DLC1	Inhibits	RHOA
DLG4	Activates	NRG1
DLL1	Activates	DLL1
DLL4	Activates	NOTCH1
DLL4	Activates	NOTCH4
DLX3	Inhibits	DLX3
DLX4	Activates	FGF2
DLX4	Activates	VEGFA
DNAJA1	Activates	CFTR
DNAJB1	Inhibits	MAPK8
DNAJB4	Activates	CDH1
DNAJC27	Activates	AGT
DNAJC27	Activates	CDC25C
DNAJC27	Inhibits	IL2
DNAJC27	Inhibits	MLLT4
DNAJC27	Activates	NGF
DNAJC27	Activates	PTPRC
DNAJC27	Activates	RAP1A
DNAJC27	Inhibits	RAP1GAP
DNAJC27	Activates	RAPGEF3
DNAJC3	Inhibits	EIF2AK2
DNM1	Activates	EGF
DNMBP	Activates	CDC42
DNMT1	Inhibits	DMAP1
DNMT1	Inhibits	PTPN6
DOCK1	Activates	RAC1
DOCK2	Activates	RAC1
DOCK2	Activates	RHOA
DOK2	Inhibits	EGFR
DOK2	Activates	MAPK1
DR1	Activates	ZEB1
DRAP1	Activates	ZEB1
DSP	Activates	CTNNB1
DTX1	Inhibits	ASCL1
DUOX1	Activates	MUC1
DUSP1	Activates	AR
DUSP1	Activates	DUSP1
DUSP1	Inhibits	DUSP1
DUSP1	Inhibits	IL1B
DUSP1	Inhibits	MAP3K1
DUSP1	Inhibits	MAPK1
DUSP1	Activates	MAPK10
DUSP1	Activates	MAPK8
DUSP1	Inhibits	MAPK8
DUSP1	Inhibits	RAF1
DUSP1	Inhibits	RPS6KB1
DUSP10	Inhibits	MAPK14
DUSP10	Inhibits	MAPK8
DUSP10	Inhibits	MAPK9
DUSP16	Inhibits	MAPK1
DUSP16	Inhibits	MAPK14
DUSP16	Inhibits	MAPK8
DUSP16	Inhibits	MAPK9
DUSP2	Activates	TP53
DUSP3	Inhibits	MAPK1
DUSP3	Inhibits	MAPK3
DUSP4	Inhibits	MAPK8
DUSP6	Inhibits	MAP2K1
DUSP6	Inhibits	MAPK1
DUSP6	Inhibits	MAPK3
DUSP7	Inhibits	MAPK3
DUSP8	Inhibits	MAPK14
DUSP8	Inhibits	MAPK8
DUSP8	Inhibits	MAPK9
DUSP9	Inhibits	MAPK3
DVL1	Inhibits	EGFR
DVL1	Activates	GSK3B
DVL1	Inhibits	GSK3B
DVL1	Activates	MAPK10
DVL1	Activates	TCF7L2
DVL2	Activates	DAAM1
DVL2	Inhibits	GSK3B
DVL2	Activates	LEF1
DVL2	Activates	RHOA
DYNLL1	Inhibits	BCL2L11
DYRK1B	Activates	DYRK1B
DYRK1B	Activates	HNF1A
DYSF	Activates	ALPK3
DYSF	Inhibits	ANXA2
DYSF	Inhibits	APOD
DYSF	Activates	ATP1B1
DYSF	Inhibits	C20orf27
DYSF	Inhibits	CA3
DYSF	Activates	CAP2
DYSF	Inhibits	CFD
DYSF	Inhibits	CHMP4A
DYSF	Inhibits	CTSD
DYSF	Inhibits	CWC15
DYSF	Inhibits	DCN
DYSF	Inhibits	EEF1A1
DYSF	Inhibits	FABP4
DYSF	Inhibits	FTH1
DYSF	Activates	GLUL
DYSF	Inhibits	GPX3
DYSF	Inhibits	HBA1
DYSF	Inhibits	HBB
DYSF	Inhibits	HCFC1R1
DYSF	Inhibits	HLA-A
DYSF	Inhibits	IFITM1
DYSF	Inhibits	IGFBP4
DYSF	Inhibits	IGFBP6
DYSF	Inhibits	LAMB2
DYSF	Inhibits	LGALS1
DYSF	Inhibits	LGALS3BP
DYSF	Activates	MYH7
DYSF	Inhibits	MYL1
DYSF	Inhibits	MYL3
DYSF	Inhibits	MYL6
DYSF	Inhibits	NCOR1
DYSF	Activates	NEB
DYSF	Inhibits	NES
DYSF	Inhibits	NNMT
DYSF	Activates	NXN
DYSF	Inhibits	POLD4
DYSF	Activates	RAD23A
DYSF	Inhibits	RPL17
DYSF	Inhibits	S100A1
DYSF	Inhibits	S100A11
DYSF	Inhibits	S100A6
DYSF	Activates	SCN1B
DYSF	Inhibits	SERPING1
DYSF	Inhibits	SLCO4A1
DYSF	Inhibits	TAGLN
DYSF	Inhibits	TMSB10
DYSF	Activates	TTN
DYSF	Inhibits	VIM
DYSF	Activates	ZFP106
E2F1	Activates	AURKB
E2F1	Activates	BIRC5
E2F1	Activates	CCNE1
E2F1	Activates	CDK2
E2F1	Activates	CDKN2A
E2F1	Activates	DIABLO
E2F1	Activates	E2F1
E2F1	Inhibits	E2F1
E2F1	Activates	MIR20A
E2F1	Activates	NOLC1
E2F1	Activates	RB1
E2F1	Activates	SP1
E2F1	Inhibits	TOP1MT
E2F1	Activates	TP53
E2F1	Activates	TP73
E2F1	Inhibits	TRAF2
E2F2	Inhibits	E2F2
E2F2	Activates	MIR20A
E2F2	Activates	RBL1
E2F3	Inhibits	E2F3
E2F3	Activates	NOLC1
E2F3	Activates	RB1
E2F3	Activates	RBL1
E2F4	Activates	AURKB
E2F4	Activates	E2F4
E2F4	Inhibits	E2F4
E2F4	Activates	NOLC1
E2F4	Inhibits	PPARG
E2F4	Activates	RB1
E2F6	Inhibits	APAF1
E2F6	Activates	BRCA1
E2F6	Inhibits	BRCA1
E2F6	Inhibits	CYC1
E2F6	Inhibits	DHPS
E2F6	Inhibits	E2F1
E2F6	Inhibits	MED20
E2F6	Inhibits	NEK11
E2F6	Inhibits	SLC25A31
ECD	Activates	TP53
EDF1	Activates	JUN
EDF1	Inhibits	NOS3
EDF1	Activates	NR1H3
EDF1	Activates	NR5A1
EDF1	Activates	NR5A2
EDF1	Activates	PPARG
EDF1	Activates	RXRA
EDIL3	Activates	ITGAV
EDIL3	Activates	ITGB3
EDN1	Activates	ACTA2
EDN1	Activates	ADM
EDN1	Inhibits	ANXA4
EDN1	Activates	BCL2A1
EDN1	Activates	CFL2
EDN1	Activates	EDNRA
EDN1	Activates	EGFR
EDN1	Activates	FN1
EDN1	Activates	GNA11
EDN1	Activates	HBEGF
EDN1	Inhibits	HSPA5
EDN1	Activates	LIMK2
EDN1	Activates	MYL6
EDN1	Activates	NFATC1
EDN1	Activates	OAZ1
EDN1	Activates	PXN
EDN1	Activates	RAB14
EDN1	Activates	RAB3A
EDN1	Activates	RGS3
EDN1	Activates	ROCK1
EDN1	Activates	TPM2
EDN1	Inhibits	TPM3
EDN1	Activates	TPT1
EDN1	Activates	VCL
EDNRA	Activates	BCL2A1
EDNRA	Activates	CDKN1B
EDNRA	Activates	CYP11A1
EDNRA	Activates	EGFR
EDNRA	Activates	GNA12
EDNRA	Activates	GNA13
EDNRA	Activates	MYL6
EDNRA	Activates	OAZ1
EDNRA	Activates	RAB14
EDNRA	Activates	RAB3A
EDNRA	Inhibits	SERPINB2
EDNRA	Inhibits	SF3B2
EDNRA	Activates	SOX5
EDNRA	Activates	SRC
EDNRA	Activates	TPM2
EDNRA	Inhibits	TPM3
EDNRA	Activates	TPT1
EDNRA	Activates	VCL
EDNRB	Inhibits	ANXA4
EDNRB	Activates	BCL2A1
EDNRB	Activates	CDKN1B
EDNRB	Inhibits	HSPA5
EDNRB	Activates	RAB14
EDNRB	Activates	RAB3A
EDNRB	Activates	RET
EDNRB	Inhibits	SERPINB2
EDNRB	Inhibits	SF3B2
EDNRB	Activates	TPM2
EDNRB	Inhibits	TPM3
EFNA1	Activates	CDC42
EFNA1	Inhibits	CXCL12
EFNA1	Activates	FGFR1
EFNA1	Activates	IL4
EFNA5	Activates	EPHA3
EGF	Activates	AKT1
EGF	Activates	APP
EGF	Activates	AR
EGF	Activates	ARHGEF7
EGF	Inhibits	BAD
EGF	Activates	BCAR1
EGF	Inhibits	BCAR1
EGF	Activates	BHLHE40
EGF	Activates	BMX
EGF	Activates	BSG
EGF	Activates	CBL
EGF	Activates	CCND1
EGF	Activates	CDC42
EGF	Inhibits	CDH1
EGF	Activates	CDKL1
EGF	Inhibits	CDKN1B
EGF	Inhibits	CGB
EGF	Activates	CHUK
EGF	Activates	CREB1
EGF	Inhibits	CRK
EGF	Activates	EGF
EGF	Activates	EGFR
EGF	Inhibits	EGFR
EGF	Activates	ERBB2
EGF	Activates	ERBB3
EGF	Activates	ERBB4
EGF	Activates	ERRFI1
EGF	Activates	FRS2
EGF	Activates	GAB1
EGF	Activates	GRB2
EGF	Activates	GSK3A
EGF	Inhibits	GSK3A
EGF	Inhibits	GSK3B
EGF	Activates	HGF
EGF	Activates	HIF1A
EGF	Activates	IL8
EGF	Activates	IQGAP1
EGF	Activates	ITGB3
EGF	Activates	KLF9
EGF	Activates	KSR1
EGF	Activates	LTBP1
EGF	Activates	MAP2K1
EGF	Activates	MAP3K2
EGF	Inhibits	MAP3K2
EGF	Activates	MAPK1
EGF	Inhibits	MAPK1
EGF	Activates	MAPK7
EGF	Activates	MAPK8
EGF	Activates	MCF2
EGF	Activates	MMP3
EGF	Activates	MMP9
EGF	Activates	MVP
EGF	Activates	NCOA2
EGF	Activates	NR4A2
EGF	Activates	PGR
EGF	Activates	PIK3R1
EGF	Activates	PIK3R2
EGF	Activates	PLAU
EGF	Activates	PLCE1
EGF	Activates	PLCG1
EGF	Activates	PLD1
EGF	Activates	PLD2
EGF	Inhibits	PRKCA
EGF	Activates	PRKCB
EGF	Inhibits	PTK2
EGF	Activates	PTPN11
EGF	Activates	RAC1
EGF	Activates	RAP2B
EGF	Activates	RASA1
EGF	Activates	RASGRP3
EGF	Activates	RPS6KA2
EGF	Activates	SH2D3C
EGF	Activates	SH3KBP1
EGF	Activates	SHC1
EGF	Activates	SOCS4
EGF	Activates	SOCS5
EGF	Activates	SON
EGF	Activates	SPHK1
EGF	Activates	SPHK2
EGF	Activates	SPP1
EGF	Activates	SRC
EGF	Activates	STAT1
EGF	Activates	STAT5B
EGF	Activates	STRA13
EGF	Inhibits	TGFB1
EGF	Inhibits	TNF
EGF	Activates	TNK2
EGF	Inhibits	TNPO1
EGF	Activates	TNS3
EGF	Inhibits	TNS3
EGF	Activates	TP53
EGF	Activates	USP6
EGF	Activates	VCP
EGFR	Activates	ADAP1
EGFR	Activates	AKT1
EGFR	Activates	ANGPT1
EGFR	Activates	AR
EGFR	Inhibits	BNIP3
EGFR	Activates	CCNE1
EGFR	Activates	CDH1
[truncated: 9,147 more rows]
