# Supplementary material for: CausalR: extracting mechanistic sense from genome scale data
Source: Bioinformatics. 2017 Jun 29;33(22):3670–2. doi: 10.1093/bioinformatics/btx425 (PMC5870775; doi:10.1093/bioinformatics/btx425)
Supplement: Supplementary Test Data [file test_data_btx425.zip › test_data/exampleRegulatorPrediction.R]

# This script demonstrates regulator predictions from the supplied test data, using the RankTheHypotheses and runSCANR functions
# Run from test_data folder

#load CausalR
library(CausalR)

# Create Computational Causal Graph from causal network
ccg<-CreateCCG('causalNetwork.sif')

# Read in experimental Data
expData<-ReadExperimentalData('IL1B_8hr_signature.txt', ccg)

# Rank the predicted regulators of the experimental data from the causal network, at a path length = 1
# Produces results file: ResultsTable-causalNetwork-IL1B_8hr_signature-delta1.txt
# At path-length=1, Activated ILIB, the correct regulator in this postive control example, ranks 4th out of the 7522 potenmtial regulators in causalNetwork.sif 
#(causalNetwork.sif contains 3751 nodes, each of which can be either activated or Inhbibited, hence 3751*2 potential regulators)
# Running time: ~30seconds using 3 cores
RankTheHypotheses(network=ccg, experimentalData=expData, delta=1, quiet=TRUE, doParallel= TRUE)
 
# Rank the predicted regulators of the experimental data from the causal network, at a path length of 2
# Produces results file:  ResultsTable-causalNetwork-IL1B_8hr_signature-delta2.txt
# Activated ILIB, ranks 42nd out of the 7522 potential regulators
# Running time:  ~10 minutes on 3 cores
RankTheHypotheses(network=ccg, experimentalData=expData, delta=2, quiet=TRUE, doParallel= TRUE)

# Run SCAN across 3 path lengths to limit false positive detection, taking the top 1% of the potential regulators on causalNetwork.sif (ie 75)
# Produces results file: CommonNodes-causalNetwork-IL1B_8hr_signature-deltaScanned3-top75 - the results of SCAN accross 3 path-lenghts
# Produces results file: TopNodes-causalNetwork-IL1B_8hr_signature-deltaScanned3-top75 - giving the sum of the top 75 nodes at each path-length, the highest delta each ranked in. 
# IL1B is among the 7 resulting nodes
# Surpress p value calculation (correctPredictionsThreshold = Inf) to speed running time
# Surpress network file production
# running time: ~20 minutes on 3 cores
runSCANR(network = ccg, experimentalData = expData, numberOfDeltaToScan = 3, topNumGenes = 75, correctPredictionsThreshold = Inf, writeNetworkFiles = 'none', doParallel = TRUE)
