# Supplementary material for: CausalR: extracting mechanistic sense from genome scale data
Source: Bioinformatics. 2017 Jun 29;33(22):3670–2. doi: 10.1093/bioinformatics/btx425 (PMC5870775; doi:10.1093/bioinformatics/btx425)
Supplement: Supplementary Test Data [file test_data_btx425.zip › test_data/figure1script.R]

# This script will output the .sif network and .txt annotation Cytoscape files to reproduce Figure 1 from the test data 
# Run from test_data folder

#load CausalR 
library(CausalR)

#Create the computational causal graph from .sif file
ccg<-CreateCCG('causalNetwork.sif')

#Read in experimental 1hr data against ccg
expData1hr<-ReadExperimentalData('IL1B_1hr_signature.txt', ccg)

# Create Cytoscape ready .sif and annotation files of the correctly explained genes from known regulator (IL1B)
# Resulting .sif network and .txt annotation files can be loaded into Cytoscape to produce Figure 1a.
WriteExplainedNodesToSifFile(hypothesisnode = 'IL1B', signOfHypothesis = +1, network = ccg, experimentalData = expData1hr, delta = 6, correctlyExplainedOnly = TRUE)

#Reapeat for 2hr and 8hr signatures
expData2hr<-ReadExperimentalData('IL1B_2hr_signature.txt', ccg)
expData8hr<-ReadExperimentalData('IL1B_8hr_signature.txt', ccg)
WriteExplainedNodesToSifFile(hypothesisnode = 'IL1B', signOfHypothesis = +1, network = ccg, experimentalData = expData2hr, delta = 6, correctlyExplainedOnly = TRUE)
WriteExplainedNodesToSifFile(hypothesisnode = 'IL1B', signOfHypothesis = +1, network = ccg, experimentalData = expData8hr, delta = 6, correctlyExplainedOnly = TRUE)

# To visualise networks in Ctypscape:
# Download Cytoscape from cytoscape.org
# Load .sif network file: File> Import> Network> File> select file, click OK
# Load annotation file: File> Import>  Table> select file, click OK
# Set Layout: Layout> yfiles>  Hierarchic
# Set preferred node and edge styles in Control Panel. For example to colour nodes by regulated direction: Fill colour> Column: Regulation> Mapping Type: Discrete Mapping, set 1 to Red, -1 to Green
