# Supplementary material for: CausalR: extracting mechanistic sense from genome scale data
Source: Bioinformatics. 2017 Jun 29;33(22):3670–2. doi: 10.1093/bioinformatics/btx425 (PMC5870775; doi:10.1093/bioinformatics/btx425)
Supplement: Supplementary Test Data [file test_data_btx425.zip › test_data/IL1B_8hr_signature.txt]

A1CF	0
A2M	0
A4GALT	0
A4GNT	0
AAAS	0
AACS	0
AADAC	0
AAGAB	0
AAK1	0
AAMDC	0
AAMP	0
AANAT	0
AAR2	0
AARS	0
AARSD1	0
AASDHPPT	0
AASS	0
AATF	0
AATK	0
ABAT	0
ABCA1	0
ABCA11P	0
ABCA12	0
ABCA2	0
ABCA3	0
ABCA4	0
ABCA5	0
ABCA6	0
ABCA7	0
ABCA8	0
ABCB1	0
ABCB11	0
ABCB4	0
ABCB6	0
ABCB7	0
ABCB8	0
ABCB9	0
ABCC1	0
ABCC10	0
ABCC2	0
ABCC3	0
ABCC4	0
ABCC5	0
ABCC6	0
ABCC8	0
ABCC9	0
ABCD1	0
ABCD2	0
ABCD3	-1
ABCD4	0
ABCE1	0
ABCF1	0
ABCF2	0
ABCF3	0
ABCG1	0
ABCG2	0
ABCG4	0
ABCG5	0
ABHD10	-1
ABHD11	0
ABHD14A	0
ABHD17A	0
ABHD17B	0
ABHD2	0
ABHD3	0
ABHD4	0
ABHD5	0
ABHD6	0
ABHD8	0
ABI1	0
ABI2	0
ABI3BP	0
ABL1	0
ABL2	0
ABLIM1	0
ABLIM3	0
ABO	0
ABP1	0
ABR	0
ABT1	0
ABTB2	1
ACAA1	0
ACAA2	0
ACACA	0
ACACB	0
ACAD10	0
ACAD8	0
ACADL	0
ACADM	0
ACADS	0
ACADSB	0
ACADVL	0
ACAN	0
ACAP1	0
ACAP2	0
ACAT1	0
ACAT2	0
ACBD3	0
ACBD4	0
ACD	0
ACE	0
ACE2	0
ACHE	0
ACIN1	0
ACLY	0
ACN9	0
ACO1	0
ACO2	0
ACOT11	0
ACOT13	0
ACOT7	0
ACOT8	0
ACOT9	0
ACOX1	0
ACOX2	-1
ACOX3	0
ACOXL	0
ACP1	0
ACP2	0
ACP5	0
ACP6	0
ACPP	0
ACR	0
ACRV1	0
ACSBG1	0
ACSBG2	0
ACSF2	0
ACSL1	0
ACSL3	1
ACSL4	1
ACSL5	0
ACSL6	0
ACSM1	0
ACSM2B	0
ACSM3	0
ACSM5	0
ACSS3	0
ACTA1	0
ACTA2	0
ACTB	0
ACTC1	0
ACTG1	0
ACTG2	0
ACTL6A	0
ACTL6B	0
ACTL7A	0
ACTL7B	0
ACTL8	0
ACTN1	0
ACTN2	0
ACTN3	0
ACTN4	0
ACTR10	0
ACTR1A	0
ACTR1B	0
ACTR2	0
ACTR3	0
ACTR3B	0
ACTR5	0
ACTR6	0
ACTR8	0
ACVR1	0
ACVR1B	0
ACVR2A	0
ACVR2B	0
ACVR2B-AS1	0
ACVRL1	0
ACY1	0
ACYP1	0
ACYP2	0
ADA	0
ADAM10	0
ADAM11	0
ADAM12	0
ADAM15	0
ADAM17	0
ADAM18	0
ADAM19	0
ADAM2	0
ADAM20	0
ADAM21	0
ADAM22	0
ADAM23	0
ADAM28	0
ADAM29	0
ADAM30	0
ADAM3A	0
ADAM5	0
ADAM7	0
ADAM8	0
ADAM9	0
ADAMDEC1	0
ADAMTS1	-1
ADAMTS12	0
ADAMTS13	0
ADAMTS2	0
ADAMTS20	0
ADAMTS3	0
ADAMTS5	-1
ADAMTS6	0
ADAMTS7	0
ADAMTS8	0
ADAMTS9	0
ADAMTSL2	0
ADAMTSL3	0
ADAMTSL4	0
ADAP1	0
ADAP2	0
ADAR	1
ADARB1	-1
ADARB2	0
ADAT1	0
ADCK2	0
ADCK3	-1
ADCK4	0
ADCY1	0
ADCY10	0
ADCY2	0
ADCY3	0
ADCY6	0
ADCY7	0
ADCY8	0
ADCY9	0
ADCYAP1	0
ADCYAP1R1	0
ADD1	0
ADD2	0
ADD3	0
ADGB	0
ADH1A	0
ADH1B	-1
ADH1C	0
ADH5	0
ADH6	0
ADH7	0
ADI1	0
ADIPOQ	0
ADIPOR1	0
ADIPOR2	0
ADIRF	0
ADK	0
ADM	0
ADM2	0
ADNP	-1
ADNP2	0
ADO	0
ADORA1	0
ADORA2A	1
ADORA2B	0
ADORA3	0
ADPGK	0
ADPRH	0
ADPRM	0
ADRA1A	0
ADRA1B	0
ADRA1D	0
ADRA2A	0
ADRA2B	0
ADRA2C	0
ADRB1	0
ADRB2	0
ADRB3	0
ADRBK1	0
ADRBK2	0
ADRM1	0
ADSL	0
ADSS	0
ADTRP	0
AEBP1	0
AEN	0
AES	0
AFAP1	0
AFF1	0
AFF2	0
AFF3	0
AFF4	0
AFG3L2	0
AFM	0
AFP	0
AFTPH	0
AGA	0
AGAP1	0
AGAP2	0
AGAP6	0
AGBL2	0
AGBL3	0
AGBL5	0
AGER	0
AGFG1	0
AGFG2	0
AGGF1	0
AGK	0
AGL	0
AGMAT	0
AGO1	0
AGO3	0
AGO4	0
AGPAT1	0
AGPAT2	0
AGPAT3	0
AGPAT4	0
AGPAT5	0
AGPS	0
AGR2	0
AGRN	0
AGRP	0
AGT	0
AGTPBP1	-1
AGTR1	1
AGTR2	0
AGXT	0
AGXT2L1	0
AHCTF1	0
AHCY	0
AHCYL1	0
AHCYL2	0
AHDC1	0
AHI1	0
AHNAK	0
AHNAK2	-1
AHR	0
AHSA1	0
AHSG	0
AHSP	0
AICDA	0
AIDA	0
AIF1	0
AIFM1	0
AIM1	1
AIM1L	0
AIM2	0
AIMP1	0
AIMP2	0
AIP	0
AIPL1	0
AIRE	0
AJAP1	0
AK1	0
AK2	0
AK4	1
AK5	-1
AKAP1	-1
AKAP10	0
AKAP11	0
AKAP12	0
AKAP13	0
AKAP17A	0
AKAP2	1
AKAP3	0
AKAP4	0
AKAP5	0
AKAP6	0
AKAP7	0
AKAP8	0
AKAP8L	0
AKAP9	0
AKIP1	0
AKIRIN1	0
AKIRIN2	0
AKR1A1	0
AKR1B1	0
AKR1B10	0
AKR1C1/AKR1C2	0
AKR1C3	0
AKR1C4	0
AKR1D1	0
AKR7A2	0
AKR7A3	0
AKT1	0
AKT2	0
AKT3	0
AKTIP	0
ALAD	0
ALAS1	0
ALAS2	0
ALB	0
ALCAM	0
ALDH18A1	0
ALDH1A1	0
ALDH1A2	0
ALDH1A3	0
ALDH1B1	0
ALDH1L1	0
ALDH2	0
ALDH3A1	0
ALDH3A2	-1
ALDH3B1	0
ALDH3B2	0
ALDH4A1	0
ALDH5A1	0
ALDH6A1	0
ALDH7A1	0
ALDH8A1	0
ALDH9A1	0
ALDOA	0
ALDOB	0
ALDOC	0
ALG12	0
ALG13	0
ALG1L2	0
ALG3	0
ALG5	0
ALG6	-1
ALG8	0
ALG9	0
ALK	0
ALKBH1	0
ALKBH4	0
ALLC	0
ALMS1	0
ALOX12	0
ALOX12B	0
ALOX12P2	0
ALOX15	0
ALOX15B	0
ALOX5	0
ALOX5AP	0
ALOXE3	0
ALPI	0
ALPK1	0
ALPK3	0
ALPL	0
ALPP	0
ALPPL2	0
ALS2CL	0
ALS2CR8	-1
ALX1	0
ALX3	0
ALX4	0
AMACR	-1
AMBN	0
AMBP	0
AMBRA1	0
AMD1	1
AMDHD2	0
AMELX	0
AMELY	0
AMFR	0
AMH	0
AMHR2	0
AMIGO2	0
AMMECR1	0
AMN	0
AMOT	0
AMOTL2	0
AMPD1	0
AMPD2	0
AMPD3	1
AMPH	0
AMT	0
AMZ2	0
ANAPC1	0
ANAPC10	0
ANAPC13	0
ANAPC15	0
ANAPC2	0
ANAPC5	0
ANG	0
ANGEL1	0
ANGEL2	0
ANGPT1	0
ANGPT2	0
ANGPT4	0
ANGPTL2	-1
ANGPTL3	0
ANGPTL4	0
ANGPTL7	0
ANK1	0
ANK2	0
ANK3	0
ANKEF1	0
ANKFY1	0
ANKH	0
ANKHD1	0
ANKLE2	0
ANKMY1	0
ANKMY2	-1
ANKRA2	-1
ANKRD1	0
ANKRD10	0
ANKRD10-IT1	0
ANKRD11	0
ANKRD12	0
ANKRD17	0
ANKRD2	0
ANKRD26	0
ANKRD27	0
ANKRD28	-1
ANKRD34C	0
ANKRD36	0
ANKRD36B	0
ANKRD36BP2	0
ANKRD40	0
ANKRD46	0
ANKRD49	0
ANKRD53	0
ANKRD55	0
ANKRD6	0
ANKRD7	0
ANKS1A	-1
ANKS1B	0
ANKZF1	0
ANO1	0
ANO10	0
ANO2	0
ANO3	0
ANP32A	-1
ANP32A-IT1	0
ANP32B	0
ANP32C	0
ANP32D	0
ANP32E	0
ANPEP	0
ANTXR1	0
ANXA1	0
ANXA10	0
ANXA11	0
ANXA13	0
ANXA2	0
ANXA2P1	0
ANXA2P2	0
ANXA2P3	0
ANXA3	0
ANXA4	0
ANXA5	0
ANXA6	0
ANXA7	0
ANXA8L2	0
ANXA9	0
AOAH	0
AOC2	0
AOC3	0
AOC4	0
AOX1	0
AP1AR	0
AP1B1	0
AP1G1	0
AP1G2	0
AP1M2	0
AP1S1	0
AP1S2	0
AP2A2	0
AP2B1	0
AP2M1	0
AP2S1	0
AP3B1	0
AP3B2	0
AP3D1	0
AP3M2	0
AP3S1	0
AP3S2	0
AP4E1	0
AP4M1	0
AP4S1	0
AP5M1	0
AP5S1	0
AP5Z1	0
APAF1	0
APBA1	0
APBA2	0
APBA3	0
APBB1	0
APBB1IP	0
APBB2	0
APBB3	0
APC	0
APC2	0
APCS	0
APEH	0
APEX1	0
APEX2	0
APH1A	0
APH1B	0
API5	0
APIP	0
APITD1-CORT	0
APLNR	0
APLP1	0
APLP2	0
APMAP	0
APOA1	0
APOA2	0
APOA4	0
APOB	0
APOBEC1	0
APOBEC2	0
APOBEC3A	0
APOBEC3B	0
APOBEC3C	0
APOBEC3F	1
APOBEC3G	1
APOBR	0
APOC1	0
APOC3	0
APOC4	0
APOD	0
APOE	0
APOF	0
APOH	0
APOL1	1
APOL2	1
APOL3	1
APOL5	0
APOL6	1
APOLD1	1
APOM	0
APOO	0
APOOL	0
APP	0
APPBP2	0
APPL1	0
APPL2	-1
APRT	0
APTX	0
AQP1	0
AQP2	0
AQP3	0
AQP4	0
AQP5	0
AQP6	0
AQP7	0
AQP8	0
AQP9	0
AQR	0
AR	0
ARAF	0
ARAP1	0
ARAP2	0
ARAP3	0
ARC	0
ARCN1	0
AREG/AREGB	0
ARF1	0
ARF3	0
ARF4	0
ARF5	0
ARF6	0
ARFGAP1	0
ARFGAP2	0
ARFGAP3	0
ARFGEF1	0
ARFGEF2	0
ARFIP1	0
ARFIP2	0
ARFRP1	0
ARG1	0
ARG2	-1
ARGLU1	0
ARHGAP1	0
ARHGAP10	0
ARHGAP11A	0
ARHGAP12	0
ARHGAP15	0
ARHGAP17	0
ARHGAP19	0
ARHGAP22	0
ARHGAP24	0
ARHGAP25	0
ARHGAP26	0
ARHGAP28	0
ARHGAP29	0
ARHGAP32	0
ARHGAP33	0
ARHGAP35	0
ARHGAP4	0
ARHGAP44	0
ARHGAP5	0
ARHGAP6	0
ARHGAP8/PRR5-ARHGAP8	0
ARHGDIA	0
ARHGDIB	0
ARHGDIG	0
ARHGEF1	0
ARHGEF10	0
ARHGEF10L	0
ARHGEF11	0
ARHGEF12	0
ARHGEF15	0
ARHGEF16	0
ARHGEF17	0
ARHGEF18	0
ARHGEF2	0
ARHGEF26	0
ARHGEF28	0
ARHGEF3	0
ARHGEF38	0
ARHGEF4	0
ARHGEF40	0
ARHGEF5	0
ARHGEF6	0
ARHGEF7	0
ARHGEF9	0
ARID1A	0
ARID3A	0
ARID3B	0
ARID4A	0
ARID4B	0
ARID5A	0
ARID5B	0
ARIH1	0
ARIH2	0
ARL1	0
ARL14	0
ARL15	0
ARL17B	0
ARL2	0
ARL2BP	0
ARL3	0
ARL4A	-1
ARL4C	-1
ARL4D	0
ARL5A	0
ARL6IP1	0
ARL6IP4	0
ARL6IP5	0
ARL8B	0
ARMC1	0
ARMC4	0
ARMC6	0
ARMC7	0
ARMC8	0
ARMC9	-1
ARMCX1	0
ARMCX2	0
ARMCX3	0
ARMCX4	0
ARMCX5	-1
ARMCX6	0
ARNT	0
ARNT2	0
ARNTL	0
ARNTL2	1
ARPC1A	0
ARPC1B	0
ARPC2	0
ARPC3	0
ARPC4	0
ARPC5	0
ARPC5L	0
ARPP19	0
ARPP21	0
ARR3	0
ARRB1	0
ARRB2	0
ARSA	0
ARSB	0
ARSD	0
ARSE	0
ARSF	0
ARSJ	1
ART1	0
ART3	0
ART4	0
ARTN	0
ARVCF	0
ASAH1	0
ASAP1	0
ASAP1-IT1	0
ASAP2	0
ASAP3	0
ASB1	0
ASB13	0
ASB4	0
ASB6	0
ASB7	0
ASB8	0
ASB9	0
ASCC1	-1
ASCC2	0
ASCC3	0
ASCL1	0
ASCL2	0
ASCL3	0
ASF1A	-1
ASF1B	0
ASGR1	0
ASGR2	0
ASH1L	0
ASH2L	0
ASIC1	0
ASIC2	0
ASIC3	0
ASIC4	0
ASIP	0
ASL	0
ASMT	0
ASMTL	0
ASMTL-AS1	0
ASNA1	0
ASNS	0
ASNSD1	0
ASPA	0
ASPH	0
ASPHD1	0
ASPM	0
ASPN	-1
ASPSCR1	0
ASRGL1	0
ASS1	0
ASTE1	0
ASTN1	0
ASTN2	0
ASUN	0
ASXL1	0
ASXL2	0
ATAD2	0
ATAD2B	0
ATAD3A/ATAD3B	0
ATAD5	0
ATAT1	0
ATF1	0
ATF2	0
ATF3	1
ATF4	0
ATF5	1
ATF6	0
ATF6B	0
ATF7	0
ATF7IP	-1
ATF7IP2	0
ATG10	0
ATG12	0
ATG13	0
ATG14	-1
ATG16L1	0
ATG2A	0
ATG2B	0
ATG3	0
ATG4A	0
ATG4B	0
ATG5	-1
ATG7	0
ATG9A	0
ATHL1	0
ATIC	0
ATM	0
ATMIN	0
ATN1	0
ATOH1	0
ATOX1	0
ATP10A	1
ATP10B	0
ATP10D	0
ATP11A	0
ATP11B	0
ATP12A	0
ATP13A1	0
ATP13A2	0
ATP13A3	0
ATP1A1	0
ATP1A2	0
ATP1A3	0
ATP1B1	0
ATP1B2	0
ATP1B3	0
ATP1B4	0
ATP2A1	0
ATP2A2	0
ATP2A3	0
ATP2B1	1
ATP2B2	0
ATP2B3	0
ATP2B4	0
ATP2C1	0
ATP2C2	0
ATP4A	0
ATP4B	0
ATP5A1	0
ATP5B	0
ATP5C1	0
ATP5D	0
ATP5E	0
ATP5F1	0
ATP5G1	0
ATP5G2	0
ATP5G3	0
ATP5H	0
ATP5I	0
ATP5J	0
ATP5J2	0
ATP5L	0
ATP5O	0
ATP5S	0
ATP5SL	0
ATP6AP1	0
ATP6AP2	0
ATP6V0A1	0
ATP6V0A2	0
ATP6V0A4	0
ATP6V0B	0
ATP6V0C	0
ATP6V0D1	0
ATP6V0E1	0
ATP6V0E2	0
ATP6V1A	0
ATP6V1B1	0
ATP6V1B2	0
ATP6V1C1	0
ATP6V1D	0
ATP6V1E1	0
ATP6V1F	0
ATP6V1G1	0
ATP6V1G2	0
ATP6V1H	0
ATP7A	-1
ATP7B	0
ATP8A1	0
ATP8A2	0
ATP8B1	0
ATP8B2	0
ATP8B3	0
ATP8B4	0
ATP9A	0
ATP9B	0
ATPAF2	0
ATPIF1	0
ATR	0
ATRAID	0
ATRN	0
ATRNL1	0
ATRX	0
ATXN1	0
ATXN10	0
ATXN2	0
ATXN2L	0
ATXN3	0
ATXN3L	0
ATXN7	1
ATXN7L1	0
ATXN7L3B	0
ATXN8OS	0
AUH	0
AUNIP	0
AUP1	0
AURKA	-1
AURKAIP1	0
AURKB	0
AURKC	0
AUTS2	1
AVEN	0
AVIL	0
AVL9	0
AVP	0
AVPI1	0
AVPR1A	0
AVPR1B	0
AVPR2	0
AXIN1	0
AXL	0
AZGP1	0
AZGP1P1	0
AZI1	0
AZI2	0
AZIN1	0
AZU1	0
B2M	0
B3GALNT1	1
B3GALT1	0
B3GALT2	0
B3GALT4	0
B3GALT5	0
B3GAT1	0
B3GAT3	0
B3GNT1	-1
B3GNT2	1
B3GNT3	0
B3GNT4	0
B3GNTL1	0
B4GALNT1	0
B4GALT1	0
B4GALT2	0
B4GALT3	0
B4GALT4	0
B4GALT5	0
B4GALT6	0
B4GALT7	0
B9D1	0
B9D2	0
BAALC	0
BAAT	0
BABAM1	0
BACE1	0
BACE2	0
BACH1	1
BACH2	0
BAD	0
BAG1	1
BAG2	0
BAG3	0
BAG4	0
BAG5	0
BAG6	0
BAGE	0
BAHCC1	0
BAHD1	0
BAI1	0
BAI2	0
BAI3	0
BAIAP2	0
BAIAP2L2	0
BAIAP3	0
BAK1	1
BAMBI	0
BANF1	0
BANK1	0
BANP	0
BAP1	0
BARD1	0
BARX1	0
BARX2	0
BASP1	0
BATF	0
BATF3	1
BAX	0
BAZ1A	1
BAZ1B	0
BAZ2A	0
BAZ2B	0
BBC3	0
BBIP1	0
BBOX1	0
BBS1	0
BBS10	-1
BBS4	0
BBS7	0
BBS9	0
BBX	0
BCAM	0
BCAN	0
BCAP29	0
BCAP31	0
BCAR3	0
BCAS1	0
BCAS2	0
BCAS3	0
BCAS4	0
BCAT1	0
BCAT2	0
BCCIP	0
BCHE	0
BCKDHA	0
BCKDHB	0
BCKDK	0
BCL10	0
BCL11A	0
BCL11B	0
BCL2	0
BCL2A1	1
BCL2L1	0
BCL2L10	0
BCL2L11	0
BCL2L13	0
BCL2L14	0
BCL2L2	0
BCL3	0
BCL6	0
BCL7A	0
BCL7B	0
BCL7C	0
BCL9	0
BCLAF1	0
BCMO1	0
BCOR	0
BCORL1	0
BCR	0
BCS1L	0
BDH1	0
BDH2	0
BDKRB1	1
BDKRB2	1
BDNF	1
BEAN1	0
BECN1	0
BEGAIN	0
BEND5	0
BEST1	0
BEST2	0
BET1	0
BET1L	0
BEX1	0
BEX4	0
BFAR	0
BFSP1	0
BFSP2	0
BGLAP	0
BGN	0
BHLHB9	-1
BHLHE40	0
BHLHE41	1
BHMT	0
BHMT2	0
BICC1	-1
BICD1	0
BICD2	0
BID	1
BIK	0
BIN1	0
BIN2	0
BIN3	0
BIRC2	1
BIRC3	1
BIRC5	0
BIRC7	0
BLCAP	0
BLK	0
BLM	0
BLMH	0
BLNK	0
BLOC1S1	0
BLVRA	0
BLVRB	0
BLZF1	1
BMI1	-1
BMP1	0
BMP10	0
BMP15	0
BMP2	1
BMP2K	0
BMP3	0
BMP4	-1
BMP5	0
BMP6	0
BMP7	0
BMP8A	0
BMP8B	0
BMPR1A	0
BMPR1B	0
BMPR2	0
BMS1	0
BMX	0
BNC1	0
BNC2	-1
BNIP1	0
BNIP2	0
BNIP3	0
BNIP3L	0
BOK	0
BOLA1	0
BOP1	0
BORA	0
BPESC1	0
BPGM	1
BPHL	0
BPI	0
BPIFA1	0
BPNT1	0
BPTF	0
BPY2	0
BRAF	0
BRAP	0
BRCA1	0
BRCA2	0
BRCC3	0
BRD1	0
BRD2	0
BRD3	0
BRD4	0
BRD7	0
BRD7P3	0
BRD8	0
BRD9	0
BRDT	0
BRE	0
BRF1	0
BRF2	0
BRIP1	1
BRIX1	0
BRMS1	0
BRPF1	0
BRS3	0
BRSK2	0
BRWD1	-1
BSCL2	0
BSDC1	0
BSG	0
BSN	0
BSPRY	0
BST1	0
BST2	1
BTAF1	0
BTBD1	0
BTBD18	0
BTBD2	0
BTBD3	0
BTBD7	0
BTC	0
BTD	0
BTF3	0
BTF3P11	0
BTG1	0
BTG2	-1
BTG3	1
BTG4	0
BTK	0
BTN1A1	0
BTN2A1	1
BTN2A2	0
BTN2A3P	0
BTN3A1	1
BTN3A2	0
BTN3A3	1
BTNL2	0
BTNL3	0
BTNL8	0
BTRC	0
BUB1	0
BUB1B	0
BUB3	0
BUD31	0
BYSL	0
BZRAP1	0
BZW1	0
BZW2	0
C10orf10	0
C10orf118	0
C10orf12	0
C10orf137	0
C10orf2	0
C10orf68	0
C10orf76	0
C10orf88	0
C10orf95	0
C11orf1	0
C11orf16	0
C11orf21	0
C11orf24	0
C11orf30	0
C11orf48	0
C11orf49	0
C11orf57	0
C11orf58	0
C11orf63	-1
C11orf68	0
C11orf71	0
C11orf73	0
C11orf80	0
C11orf95	-1
C12orf10	0
C12orf29	0
C12orf39	0
C12orf4	0
C12orf43	0
C12orf44	0
C12orf49	0
C12orf5	0
C12orf52	0
C14orf1	0
C14orf105	0
C14orf132	0
C14orf159	0
C14orf166	0
C14orf169	0
C14orf2	0
C14orf79	0
C14orf93	0
C15orf39	0
C16orf3	0
C16orf45	0
C16orf58	0
C16orf59	0
C16orf62	0
C16orf70	0
C16orf71	0
C16orf72	0
C16orf80	-1
C16orf95	0
C17orf53	0
C17orf59	0
C17orf62	0
C17orf70	0
C17orf75	0
C17orf80	0
C17orf85	0
C18orf25	0
C18orf8	1
C19orf10	0
C19orf21	0
C19orf24	0
C19orf26	0
C19orf40	0
C19orf53	0
C19orf54	-1
C19orf57	0
C19orf60	0
C19orf66	1
C19orf73	0
C19orf80	0
C1D	0
C1GALT1	1
C1GALT1C1	1
C1orf105	0
C1orf106	0
C1orf109	0
C1orf112	0
C1orf115	0
C1orf116	0
C1orf123	0
C1orf151-NBL1/NBL1	0
C1orf159	0
C1orf174	0
C1orf186	0
C1orf21	0
C1orf216	0
C1orf27	0
C1orf35	0
C1orf50	0
C1orf54	0
C1orf56	0
C1orf61	0
C1orf63	0
C1orf68	0
C1orf95	0
C1QA	0
C1QB	0
C1QBP	0
C1QL1	0
C1QTNF1	1
C1QTNF3	-1
C1QTNF9B-AS1	-1
C1R	0
C1RL	0
C1S	0
C2	0
C20orf111	0
C20orf195	0
C20orf24	0
C20orf27	0
C21orf2	0
C21orf33	0
C21orf59	0
C21orf62	0
C21orf91	1
C22orf24	0
C22orf26	0
C22orf28	0
C22orf29	0
C22orf31	0
C22orf43	0
C22orf46	0
C2CD2	0
C2CD2L	0
C2CD3	0
C2CD5	0
C2orf27A/C2orf27B	0
C2orf42	0
C2orf43	0
C2orf44	0
C2orf47	0
C2orf49	0
C2orf54	0
C2orf68	0
C2orf72	0
C2orf83	0
C3	1
C3AR1	1
C3orf14	0
C3orf18	0
C3orf27	0
C3orf36	0
C3orf37	0
C3orf52	0
C3orf62	0
C4A/C4B	0
C4BPA	0
C4BPB	0
C4orf19	0
C4orf27	-1
C4orf29	0
C4orf6	0
C5	0
C5AR1	0
C5AR2	0
C5orf15	0
C5orf22	0
C5orf28	0
C5orf30	0
C5orf42	0
C5orf45	0
C5orf54	-1
C6	0
C6orf10	0
C6orf106	0
C6orf120	0
C6orf123	0
C6orf15	0
C6orf211	0
C6orf25	0
C6orf47	0
C6orf48	0
C6orf62	1
C7	0
C7orf10	0
C7orf25	0
C7orf26	0
C7orf43	0
C7orf49	0
C7orf63	0
C7orf69	0
C8A	0
C8B	0
C8G	0
C8orf33	0
C8orf4	1
C8orf44	0
C8orf44-SGK3/SGK3	0
C9	0
C9orf114	0
C9orf116	0
C9orf156	0
C9orf16	0
C9orf3	0
C9orf38	0
C9orf40	0
C9orf53	0
C9orf78	0
C9orf9	0
C9orf91	1
CA1	0
CA10	0
CA11	0
CA12	0
CA14	0
CA2	0
CA3	0
CA4	0
CA5A	0
CA5B	0
CA5BP1	0
CA6	0
CA7	0
CA8	0
CA9	0
CAAP1	0
CAB39	0
CAB39L	0
CABIN1	0
CABP1	0
CABP2	0
CABP5	0
CABYR	-1
CACFD1	0
CACNA1A	0
CACNA1B	0
CACNA1C	0
CACNA1D	0
CACNA1E	0
CACNA1F	0
CACNA1G	0
CACNA1H	0
CACNA1I	0
CACNA1S	0
CACNA2D1	0
CACNA2D2	0
CACNA2D3	0
CACNB1	0
CACNB2	0
CACNB3	0
CACNB4	0
CACNG1	0
CACNG2	0
CACNG3	0
CACNG4	0
CACNG5	0
CACTIN	0
CACYBP	0
CAD	0
CADM1	0
CADM3	0
CADM4	0
CADPS	0
CADPS2	0
CALB1	0
CALB2	0
CALCA	0
CALCB	0
CALCOCO1	0
CALCOCO2	0
CALCR	0
CALCRL	0
CALD1	0
CALHM2	-1
CALM1	0
CALML3	0
CALML4	0
CALML5	0
CALR	0
CALU	0
CALY	0
CAMK1	0
CAMK1D	0
CAMK1G	0
CAMK2A	0
CAMK2B	0
CAMK2G	-1
CAMK2N1	0
CAMK4	0
CAMKK2	0
CAMKMT	0
CAMKV	0
CAMLG	0
CAMP	0
CAMSAP1	0
CAMSAP2	0
CAMTA1	0
CAMTA2	0
CAND1	0
CAND2	-1
CANT1	0
CANX	0
CAP1	0
CAP2	0
CAPG	0
CAPN1	0
CAPN10	0
CAPN11	0
CAPN2	0
CAPN3	0
CAPN5	0
CAPN6	0
CAPN7	0
CAPN9	0
CAPNS1	0
CAPRIN1	0
CAPRIN2	0
CAPZA1	0
CAPZA2	0
CAPZB	0
CARD10	-1
CARD14	0
CARD8	0
CARD9	0
CARHSP1	0
CARKD	0
CARM1	0
CARS	0
CARS2	0
CARTPT	0
CASC1	0
CASC3	0
CASC5	0
CASD1	0
CASK	0
CASKIN2	0
CASP1	0
CASP10	0
CASP2	0
CASP3	1
CASP4	0
CASP5	0
CASP6	-1
CASP7	1
CASP8	0
CASP8AP2	0
CASP9	0
CASQ1	0
CASQ2	0
CASR	0
CASS4	0
CAST	0
CASZ1	0
CAT	0
CATSPER2	0
CATSPERB	0
CATSPERG	0
CAV1	0
CAV2	0
CAV3	0
CBFA2T2	0
CBFA2T3	0
CBFB	0
CBL	0
CBLB	-1
CBLC	0
CBLL1	0
CBLN1	0
CBR1	0
CBR3	1
CBR4	-1
CBS	0
CBX1	0
CBX2	0
CBX3	0
CBX4	0
CBX5	0
CBX6	0
CBX7	-1
CBX8	0
CBY1	0
CC2D1A	0
CC2D2B	0
CCBL1	0
CCBL2	0
CCBP2	0
CCDC101	0
CCDC102B	0
CCDC106	0
CCDC109B	0
CCDC121	0
CCDC130	0
CCDC132	0
CCDC134	0
CCDC144A	0
CCDC15	0
CCDC170	0
CCDC176	0
CCDC177	0
CCDC181	0
CCDC19	0
CCDC22	0
CCDC25	0
CCDC28A	0
CCDC28B	0
CCDC30	0
CCDC33	0
CCDC40	0
CCDC41	-1
CCDC47	0
CCDC51	-1
CCDC53	0
CCDC57	0
CCDC59	0
CCDC6	0
CCDC64	0
CCDC68	0
CCDC69	0
CCDC70	0
CCDC71	0
CCDC81	0
CCDC82	0
CCDC85B	0
CCDC85C	0
CCDC86	0
CCDC87	0
CCDC88A	0
CCDC88C	0
CCDC9	0
CCDC90B	0
CCDC91	0
CCDC92	0
CCDC93	0
CCDC94	0
CCHCR1	0
CCIN	0
CCK	0
CCKAR	0
CCKBR	0
CCL1	0
CCL11	0
CCL13	0
CCL14	0
CCL15	0
CCL16	0
CCL17	0
CCL18	0
CCL19	0
CCL2	1
CCL20	1
CCL21	0
CCL22	0
CCL23	0
CCL24	0
CCL25	0
CCL27	0
CCL3	0
CCL4	0
CCL5	1
CCL7	1
CCL8	1
CCNA1	1
CCNA2	0
CCNB1	0
CCNB1IP1	0
CCNB2	0
CCNC	0
CCND1	0
CCND2	0
CCND3	1
CCNE1	0
CCNE2	0
CCNF	0
CCNG1	0
CCNG2	0
CCNH	0
CCNI	0
CCNJ	1
CCNJL	0
CCNK	0
CCNL1	1
CCNL2	0
CCNO	0
CCNT1	0
CCNT2	0
CCP110	0
CCPG1	0
CCR1	0
CCR10	0
CCR2	0
CCR3	0
CCR4	0
CCR5	0
CCR6	0
CCR7	0
CCR8	0
CCR9	0
CCRL1	0
CCRL2	0
CCRN4L	0
CCS	0
CCSER2	0
CCT2	0
CCT3	0
CCT4	0
CCT5	0
CCT6A	0
CCT6B	0
CCT7	0
CCT8	0
CCT8L2	0
CCZ1/CCZ1B	0
CD101	0
CD14	0
CD151	0
CD160	0
CD163	0
CD164	0
CD177	0
CD180	0
CD19	0
CD1A	0
CD1B	0
CD1C	0
CD1D	0
CD1E	0
CD2	0
CD200	0
CD207	0
CD209	0
CD22	0
CD226	0
CD24	0
CD244	0
CD247	0
CD248	0
CD27	0
CD28	0
CD2AP	1
CD2BP2	0
CD300A	0
CD300C	0
CD302	0
CD320	0
CD33	0
CD34	0
CD36	0
CD37	0
CD38	1
CD3D	0
CD3E	0
CD3EAP	0
CD3G	0
CD4	0
CD40	0
CD40LG	0
CD44	0
CD46	0
CD47	1
CD48	0
CD5	0
CD52	0
CD53	0
CD55	0
CD58	1
CD59	0
CD5L	0
CD6	0
CD63	0
CD68	0
CD69	0
CD7	0
CD70	0
CD72	0
CD74	0
CD79A	0
CD79B	0
CD80	0
CD81	0
CD82	1
CD83	0
CD84	0
CD86	0
CD8A	0
CD8B	0
CD9	0
CD93	0
CD96	0
CD97	0
CD99	0
CDA	0
CDADC1	0
CDAN1	0
CDC123	0
CDC14A	0
CDC14B	0
CDC16	0
CDC20	0
CDC23	-1
CDC25A	0
CDC25B	0
CDC25C	0
CDC27	0
CDC34	0
CDC37	0
CDC37L1	0
CDC40	0
CDC42	0
CDC42BPA	0
CDC42BPB	0
CDC42EP1	0
CDC42EP2	0
CDC42EP3	0
CDC42EP4	0
CDC42SE1	0
CDC45	0
CDC5L	0
CDC6	0
CDC7	0
CDC73	0
CDCA3	0
CDCA4	0
CDCA8	0
CDCP1	0
CDH1	0
CDH10	0
CDH11	0
CDH12	0
CDH13	0
CDH15	0
CDH16	0
CDH17	0
CDH18	0
CDH19	0
CDH2	0
CDH20	0
CDH22	0
CDH3	0
CDH4	0
CDH5	0
CDH6	-1
CDH7	0
CDH8	0
CDH9	0
CDHR1	0
CDHR2	0
CDHR5	0
CDIP1	0
CDIPT	0
CDK1	0
CDK10	0
CDK11A/CDK11B	0
CDK12	0
CDK13	0
CDK14	0
CDK16	0
CDK17	0
CDK18	0
CDK19	-1
CDK2	0
CDK20	0
CDK2AP1	0
CDK2AP2	0
CDK3	0
CDK4	0
CDK5	0
CDK5R1	0
CDK5R2	0
CDK5RAP1	0
CDK5RAP2	0
CDK5RAP3	0
CDK6	0
CDK7	0
CDK8	0
CDK9	0
CDKAL1	0
CDKL1	0
CDKL2	0
CDKL3	0
CDKL5	0
CDKN1A	0
CDKN1B	0
CDKN1C	-1
CDKN2A	0
CDKN2AIP	0
CDKN2B	1
CDKN2C	0
CDKN2D	1
CDKN3	0
CDO1	0
CDON	0
CDR1	0
CDR2	0
CDR2L	0
CDRT1	0
CDS1	0
CDS2	0
CDSN	0
CDT1	0
CDV3	0
CDX1	0
CDX2	0
CDX4	0
CDY1	0
CDYL	0
CEACAM1	0
CEACAM21	0
CEACAM3	0
CEACAM4	0
CEACAM5	0
CEACAM6	0
CEACAM7	0
CEACAM8	0
CEBPA	0
CEBPA-AS1	0
CEBPB	0
CEBPD	1
CEBPE	0
CEBPG	0
CEBPZ	0
CECR1	0
CECR5	0
CEL	0
CELA2A	0
CELA2B	0
CELA3A	0
CELA3B	0
CELF1	0
CELF2	0
CELF3	0
CELP	0
CELSR1	0
CELSR2	0
CELSR3	0
CEMP1	0
CEND1	0
CENPA	0
CENPB	0
CENPC1	-1
CENPE	0
CENPF	0
CENPI	0
CENPJ	0
CENPM	0
CENPN	0
CENPO	0
CENPQ	0
CENPT	0
CEP104	0
CEP112	0
CEP135	0
CEP152	0
CEP164	0
CEP170	0
CEP170B	0
CEP192	-1
CEP250	0
CEP290	-1
CEP350	1
CEP41	0
CEP55	0
CEP57	-1
CEP63	0
CEP68	-1
CEP70	0
CEP72	0
CEP76	0
CEP85	0
CEP97	0
CEPT1	0
CER1	0
CERK	-1
CERS2	0
CERS4	0
CERS6	0
CES1	0
CES1P1	0
CES2	0
CES3	0
CETN1	0
CETN2	0
CETN3	0
CETP	0
CFB	1
CFD	0
CFDP1	0
CFH	0
CFHR1	0
CFHR2	0
CFHR4	0
CFHR5	0
CFI	0
CFL1	0
[truncated: 10,832 more rows]
